# Supplementary material for: Neuromodulation Reduces Interindividual Variability of Neuronal Output
Source: eNeuro. 2022 Aug 5;9(4):ENEURO.0166-22.2022. doi: 10.1523/ENEURO.0166-22.2022 (PMC9361792; doi:10.1523/ENEURO.0166-22.2022)
Supplement: Figure 3-2 — Raw data shown in Figure 3, B and E. Download Figure 3-2, XLS file. [file enu-eN-NWR-0166-22-s07.xls]

## Sheet: f-I
condition	ctrl	Proc	Proc + CCAP	wash		ctrl	Proc	Proc + CCAP	wash		ctrl	Proc	Proc + CCAP	wash		ctrl	Proc	Proc + CCAP	wash
parameter	a	a	a	a		b	b	b	b		I_0	I_0	I_0	I_0		hysteresis	hysteresis	hysteresis	hysteresis
Experiment
143_086	7.83896	15.9134	17.832	13.4548		0.432665	0.163538	0.114751	0.197481		0.499865	0.0577318	-0.059645	-0.000233073		1.61875	1.20913	1.23014	1.58208
143_087	8.13005	13.7065	13.6136	9.79709		0.375795	0.188253	0.153899	0.21985		-0.000152512	-0.0399113	-0.0523525	-0.0297773		1.80008	1.05696	1.28451	1.55969
143_088		11.559	14.4246	11.4063			0.393965	0.267739	0.318487			-0.00218997	0.27176	-0.00208048			1.303	1.9077	1.9676
143_089	12.3261	17.8736	18.1251	13.8528		0.246809	0.130443	0.082722	0.11853		-6.51683e-06	-0.00942435	-0.0317958	-0.0159381		1.50299	1.08621	1.23539	1.58158
143_090	11.1592	13.7057	12.6307	10.1657		0.107099	0.0619884	0.0742041	0.148417		-0.0144909	-0.0126314	-0.00908499	-0.00697712		1.12962	0.984905	1.18391	1.42149
143_091		16.8626	16.8625	13.5026			0.210381	0.220619	0.305049			-0.0570177	-0.0337839	-0.0149701			1.05311	1.24275	1.49467
143_092		12.0009	13.5092	8.53608			0.248036	0.210751	0.369321			-0.0281165	-0.15521	-0.000146282			1.44895	1.45935	2.28746
143_093	9.40603	16.6455	18.5713	12.5961		0.410296	0.213333	0.170515	0.295747		-0.000355812	-0.44109	-0.109206	-0.00275403		1.40728	1.02884	1.17902	1.41504
143_102	10.3805	13.417	13.1788	11.3131		0.245776	0.0652856	0.062471	0.170861		-0.0452338	-0.0642358	-0.00147189	-0.014495		1.53887	1.1682	1.34703	1.52602
143_103	11.5872	17.6824	19.2955	13.8467		0.246417	0.082859	0.056376	0.184584		0.473479	-0.0470307	-0.0298929	-0.0346849		1.60554	1.04325	1.17228	1.35918
143_104	13.2926	16.6118	15.9343	12.1372		0.146096	0.0360218	0.0221448	0.233876		-0.000394889	-1.82104e-05	-4.63147e-07	-0.0219501		1.44188	1.1144	1.35338	1.58064
143_105		13.8695	16.6789	13.572			0.300319	0.182976	0.244728			-0.00855882	-0.00550886	-0.000698576			1.09549	1.33199	1.69233
143_106	10.8439	14.5547	14.2002	12.5928		0.21738	0.0972143	0.101085	0.131395		-0.000708819	-0.0117742	-0.0793016	-0.0179526		1.63089	1.16797	1.28296	1.91484
143_107	9.29301	14.3198	14.3792	9.39687		0.308392	0.16851	0.142301	0.370587		-0.00296984	-0.00172455	-0.00195229	-0.000138756		1.76511	1.3282	1.49686	1.98925
143_111	10.5751	15.3443	15.0095	10.2081		0.280787	0.155893	0.14319	0.260296		-0.0319011	-0.0719364	-0.0225483	-0.0483267		1.57008	1.05906	1.29302	1.68962
143_113	10.448	15.0915	15.08	12.2634		0.276542	0.186503	0.188804	0.275415		-0.0914472	-0.0489695	-0.018226	-0.010675		1.43936	1.08801	1.25997	1.49946
143_096	12.6042					0.17642					-2.12636e-08					1.47721
143_097	7.21188					0.469812					0.476176					1.81913
143_098	8.93323					0.402205					1.4453					2.46457
143_099	11.4996					0.282757					-1.24309e-05					1.51559
