# Supplementary material for: Neuromodulation Reduces Interindividual Variability of Neuronal Output
Source: eNeuro. 2022 Aug 5;9(4):ENEURO.0166-22.2022. doi: 10.1523/ENEURO.0166-22.2022 (PMC9361792; doi:10.1523/ENEURO.0166-22.2022)
Supplement: Figure 4-2 — Raw data shown in Figure 4D. Download Figure 4-2, XLS file. [file enu-eN-NWR-0166-22-s08.xls]

## Sheet: periodicHype
condition	ctrl	Proc	Proc + CCAP	wash		ctrl	Proc	Proc + CCAP	wash		ctrl	Proc	Proc + CCAP	wash		ctrl	Proc	CCAP	wash
parameter	latency	latency	latency	latency		a	a	a	a		t_1/2	t_1/2	t_1/2	t_1/2		k	k	k	k
Experiment
143_086	1.4838	0.67248	0.4288	0.46396			366	379	196			3.6334	2.5316	2.4148			1.38414	1.07324	0.950569
143_087	0.6874	0.2656	0.1348	0.32236		81	505	767	357		2.5334	3.8434	3.8204	4.0088		0.857554	1.72044	1.83474	1.79794
143_088		0.22968	0.24856	0.24996			380	205	103			3.1536	2.3442	1.9354			1.37247	0.963048	0.802542
143_089	0.25116	0.28552	0.18952	0.27672		94	690	816	122		1.69	3.9072	3.9094	1.8716		0.733855	1.6859	1.79496	0.707361
143_090	0.12668	0.11288	0.12416	0.19576		684	913	812	468		4.0962	4.3118	4.1504	3.9974		1.89888	1.88798	1.87287	1.8617
143_091		0.21656	0.1582	0.28676			607	785	410			3.8938	3.8886	3.868			1.73967	1.79071	1.76737
143_092		0.55256	0.18532	0.86485			354	672	28			3.4362	3.5128	1.8922			1.18973	1.67986	0.598395
143_093	0.4464	0.23984	0.17132	0.25492		44	736	793	177		2.1054	4.5374	4.1154	2.831		0.790839	1.7867	1.7691	1.31847
143_102	0.21728	0.16868	0.1563	0.16596		338	906	697	525		3.922	4.3736	4.137	3.968		1.71706	1.83529	1.81075	1.82511
143_103	0.2434	0.08076	0.07808	0.1124		247	1113	1187	714		3.7836	4.3994	4.2246	4.1136		1.79238	1.90937	1.91361	1.90196
143_104	0.17348	0.13216	0.11116	0.24936		606	1012	944	495		3.965	4.2532	4.098	3.9136		1.83613	1.87323	1.85921	1.77094
143_105		0.2326	0.17176	0.17496			547	831	451			3.775	3.7536	3.9186			1.55496	1.69599	1.72497
143_106	0.23396	0.19736	0.19428	0.39544		239	744	716	63		2.5344	4.0102	3.79	1.4116		1.33226	1.77686	1.74244	0.50927
143_107	0.23848	0.41676	0.29452	0.49668		271	169	371	88		3.3224	3.1282	3.6126	2.1658		1.68962	1.42086	1.62443	0.955978
143_111	0.6446	0.33964	0.30916	0.85844		202	651	676	128		2.591	3.8894	3.9144	2.4184		0.956386	1.67322	1.70589	0.734634
143_113	0.21904	0.20708	0.14732	0.2298		554	854	902	572		4.1868	4.4022	4.0206	4.0158		1.83994	1.92057	1.85472	1.79351
143_096	0.19944					221					2.201					0.906056
143_097	1.0384
143_098	0.770067					8					1.0956					0.326523
143_099	0.14356					385					2.8906					1.49679
