# Supplementary material for: Neuromodulation Reduces Interindividual Variability of Neuronal Output
Source: eNeuro. 2022 Aug 5;9(4):ENEURO.0166-22.2022. doi: 10.1523/ENEURO.0166-22.2022 (PMC9361792; doi:10.1523/ENEURO.0166-22.2022)
Supplement: Figure 5-2 — Raw data of the graph shown in Figure 5E. Download Figure 5-2, XLS file. [file enu-eN-NWR-0166-22-s09.xls]

## Sheet: periodicHype
condition	ctrl	Proc	Proc + CCAp	wash		ctrl	Proc	Proc + CCAp	wash		ctrl	Proc	Proc + CCAp	wash		ctrl	Proc	Proc + CCAp	wash		ctrl	Proc	Proc + CCAp	wash
parameter	tau	tau	tau	tau		latency	latency	latency	latency		a	a	a	a		t_1/2	t_1/2	t_1/2	t_1/2		k	k	k	k
Experiment
143_086		6	5	10			0.9646	0.77596	0.53154			37	71	33			0.74	0.7034	0.7832			0.102911	0.127336	0.0989318
143_087	11	4	4	7		0.764156	0.38722	0.28464	0.39634		12	99	113	47		0.7414	0.7016	0.6518	0.6784		0.0926305	0.128927	0.151669	0.132781
143_088		6	6	4			0.37064	0.38422	0.4088			41	59	29			0.7244	0.7246	0.666			0.146068	0.135214	0.144932
143_089	8	7	5	6		0.68384	0.35704	0.30654	0.61582		19	108	112	29		0.7384	0.7116	0.6974	0.788		0.0927166	0.128722	0.13758	0.0998878
143_090	7	5	5	8		0.30026	0.29662	0.27502	0.21986		110	134	121	92		0.6564	0.6544	0.6386	0.6192		0.147437	0.150921	0.153048	0.165108
143_091		6	4	16			0.44856	0.40322	0.50618			71	96	46			0.7418	0.7096	0.731			0.120496	0.12487	0.107
143_092		6	4	16			0.530578	0.52396	0.958267			40	12	3			0.7402	0.6714	0.953			0.111253	0.107884	0.000865617
143_093	6	6	4	6		0.73028	0.29756	0.2684	0.44146		10	89	102	34		0.735	0.6884	0.6856	0.6664		0.0188309	0.14432	0.147097	0.142318
143_102	4	6		5		0.31652	0.22744	0.21274	0.24344		46	134	137	81		0.6758	0.6618	0.6458	0.6344		0.153844	0.153348	0.154339	0.157458
143_103	5	4	5	6		0.25896	0.12824	0.11158	0.17444		65	184	214	137		0.6308	0.6114	0.5672	0.5996		0.15554	0.172497	0.181351	0.170961
143_104	5	4	4	4		0.31216	0.31702	0.28208	0.37254		105	141	148	85		0.6856	0.6908	0.6634	0.711		0.143325	0.137952	0.146465	0.129173
143_105		4	5	6			0.2221	0.22924	0.23076			80	105	57			0.6666	0.6842	0.6066			0.150552	0.144359	0.17224
143_106	5	6	4	10		0.5352	0.32952	0.3589	0.674		36	87	93	19		0.7248	0.6376	0.695	0.7272		0.117874	0.144611	0.132149	0.11628
143_107	2	6	5	3		0.48378	0.55206	0.3753	0.65446		39	25	54	18		0.7032	0.6792	0.6674	0.7034		0.120582	0.107559	0.142851	0.0986398
143_111	13	11	5	19		0.89452	0.41148	0.45596	0.9617		10	86	70	4		0.8824	0.726	0.7328	0.9642		0.0106259	0.123072	0.118299	0.0114709
143_113	5	5	5	5		0.35352	0.33236	0.28132	0.33928		81	125	136	83		0.7014	0.6714	0.653	0.6666		0.135936	0.138446	0.149911	0.137186
143_096	8					0.58252					35					0.782					0.103511
143_097	18					0.9838
143_098	16					0.967533					3					0.9604					0.00431566
143_099	4					0.32448					77					0.6448					0.142102
