# Supplementary material for: Neuromodulation Reduces Interindividual Variability of Neuronal Output
Source: eNeuro. 2022 Aug 5;9(4):ENEURO.0166-22.2022. doi: 10.1523/ENEURO.0166-22.2022 (PMC9361792; doi:10.1523/ENEURO.0166-22.2022)
Supplement: Extended Data 1 — Supplementary Model code. Download Extended Data 1, ZIP file. [file enu-eN-NWR-0166-22-s01.zip]

Archive with 35 entries (29 files):
- paperCode/
- paperCode/LIF.ipynb
- paperCode/LP-FI.ipynb
- paperCode/LP-longRebound.ipynb
- paperCode/LP_class.py
- paperCode/LP_run_fxns.py
- paperCode/a.mod
- paperCode/axon_params.csv
- paperCode/ca.mod
- paperCode/caint.mod
- paperCode/dclamp.mod
- paperCode/fiData/
- paperCode/fiData/paramsDf.csv
- paperCode/fiData/powerFits.csv
- paperCode/hliu.mod
- paperCode/k.mod
- paperCode/kca.mod
- paperCode/leak.mod
- paperCode/lifData/
- paperCode/lifData/.ipynb_checkpoints/
- paperCode/lifData/gl_vals.csv
- paperCode/masterValidation.py
- paperCode/mechanismSelector.py
- paperCode/mi.mod
- paperCode/na.mod
- paperCode/parameterExport.ipynb
- paperCode/parameterExportFunction.py
- paperCode/reboundData/
- paperCode/reboundData/.ipynb_checkpoints/
- paperCode/reboundData/gMIvals_mean_0p25.csv
- paperCode/reboundData/longReboundModelParameters.csv
- paperCode/reboundData/longReboundModelParameters_old.csv
- paperCode/soma_params.csv
- paperCode/standardWaveforms.py
- paperCode/timeSeriesAnalysis.py
