# Supplementary material for: Neuromodulation Reduces Interindividual Variability of Neuronal Output
Source: eNeuro. 2022 Aug 5;9(4):ENEURO.0166-22.2022. doi: 10.1523/ENEURO.0166-22.2022 (PMC9361792; doi:10.1523/ENEURO.0166-22.2022)
Supplement: Extended Data 1 — Supplementary Model code. Download Extended Data 1, ZIP file. [file enu-eN-NWR-0166-22-s01.zip › paperCode/LP-FI.ipynb]

# %% [code]
import numpy as np
import matplotlib.pyplot as plt
import seaborn as sns

import pickle

import pandas as pd
import multiprocessing
from tqdm.notebook import trange, tqdm
from LP_run_fxns import modelRun
from LP_run_fxns import ac_sigmoid
from LP_run_fxns import ac_powerFxn

import os
from scipy.optimize import curve_fit
from scipy.optimize import OptimizeWarning


# %% [code]
fiOutputDir = 'fiOutput'

if not os.path.exists(fiOutputDir):
    os.makedirs(fiOutputDir)

# %% [code]
nProcesses = 30

Iapp = np.arange(-10,5.5,0.5)


# %% [code]
statsList = ['fi_a','fi_b','fi_I0']

mechsList = ['gbar_leak_soma','gbar_a_soma','gbar_hliu_soma',
             'gbar_kca_soma','Pbar_ca_soma','gbar_mi_soma',
             'gbar_leak_axon','gbar_na_axon','gbar_k_axon',
             'tauh_na_axon',
            ]


# %% [code]
def simWrapper(params,fullReturnBool = False):
    fiCurveOutput = modelRun(params = params, mechsList = mechsList, 
                             caseStr = 'fiCurve',fullReturn=fullReturnBool,
                            cvodeBool=1
                            )
   
    return {'fiCurve':fiCurveOutput,
           }
def sbiRun(params):
    outputDict = simWrapper(params)
    try:
        unpackedOutput = np.array([
                                   [[x for x in outputDict['fiCurve']['powerFitParams']]
                                   ]], dtype='object').flatten()
        statsOutput = np.concatenate(([np.array(x).flatten() for x in unpackedOutput]))
        stats = statsOutput.astype('float64')
    except:
        stats = np.array([np.nan]*len(statsList))
    
    combinedVals = params.tolist()+stats.tolist()
        
    return stats


# %% [code]
def res_sbiRun(params):
    res = sbiRun(params)
    return res
def res_simWrapper(params):
    output = simWrapper(params)
    return output
def ssq_FI(params,obs_stats):
    res = sbiRun(params)
    errorVal =  obs_stats - res
    return np.sum(np.array(errorVal)**2)

pool = multiprocessing.Pool(processes=nProcesses)

# %% [code]
delta_gmiValsList = np.linspace(0,0.4,11)#np.linspace(0,0.32,6)
delta_gmiValsList

# %% [code]
paramsDf = pd.read_csv('fiData/paramsDf.csv')
paramsDf.drop(columns=['Unnamed: 0','Experiment','modelId'],inplace=True)
paramsDf

# %% [code]
%%time
gmi_sampleReturnLists = []
for delta_gmiVal in delta_gmiValsList:
    delta_mechArray = np.zeros(len(mechsList))
    delta_mechArray[5] = delta_gmiVal
    sampleReturnList_gmi = pool.starmap(res_simWrapper, zip(np.array(paramsDf)+delta_mechArray))
    
    gmi_sampleReturnLists.append(sampleReturnList_gmi)

# %% [code]
# gmi_sampleReturnLists = []
# gmi_sampleReturnLists.append(sampleReturnList_gmi)
# gmi_sampleReturnLists.append(sampleReturnList_gmi2)

# %% [code]
import matplotlib.colors as colors
# cmap = colors.LinearSegmentedColormap.from_list("", ["black",'blue',"magenta"])
cmap = colors.LinearSegmentedColormap.from_list("", ["black",'blue'])

cMapping = np.linspace(0.2,0.8,len(delta_gmiValsList))
cMapping

# %% [code]
%%time
len(gmi_sampleReturnLists)

gmi_powerFitsList = []

aggFigs,aggAxes= plt.subplots(1,len(gmi_sampleReturnLists), figsize=(40,5), sharey=True)

fitBounds = [(None,None,None,),
             (None,None,None,)]

for gmiIdx,sampleReturnList_loop in enumerate(gmi_sampleReturnLists):
    sampleReturnDf_gmi = pd.DataFrame([x['fiCurve']['fList'] for x in sampleReturnList_loop])
    sampleReturnDf_gmi.columns=[str(val) for val in Iapp]
    # sampleReturnDf_gmi['Experiment'] = sampledParamsDf.Experiment
    aggAxes[gmiIdx].set_title(r'$\Delta$ +'+str(delta_gmiValsList[gmiIdx])+' gMI')
    c = cmap(cMapping[gmiIdx])
    # for fiIdx,fiVals in enumerate((sampleReturnDf_gmi.drop('Experiment',axis=1)).to_numpy()):
    for fiIdx,fiVals in enumerate((sampleReturnDf_gmi).to_numpy()):
    
            try:
                powerFitParams, powerFitCoVar = curve_fit(ac_powerFxn, Iapp, np.array(fiVals),bounds=fitBounds)
            except (RuntimeError,OptimizeWarning):
                try:
                    p0 = [max(fiVals), 0.5,1]
                    powerFitParams, powerFitCoVar = curve_fit(ac_powerFxn, Iapp, np.array(fiVals),p0,bounds=fitBounds)
    #                 if sum(powerFitParams) == 0:
    #                     powerFitParams = np.array([np.nan]*3)

                except(RuntimeError,OptimizeWarning):
                    powerFitParams = np.array([np.nan]*3)


            gmi_powerFitsList.append([powerFitParams,delta_gmiValsList[gmiIdx],str(int(fiIdx))])


            aggAxes[gmiIdx].scatter(Iapp,fiVals, color = c)
            aggAxes[gmiIdx].plot(Iapp,ac_powerFxn(Iapp,
                                             powerFitParams[0],
                                             powerFitParams[1],
                                             powerFitParams[2]), color = c)
sns.despine()

# %% [code]
aggFigs.savefig(fiOutputDir+'/fi_curves_raw_fits.pdf')

# %% [code]


# %% [code]
gmi_powerFitsList_cleaned = [val.tolist()+[x,y] for val,x,y in gmi_powerFitsList]
gmi_powerFitsDf = pd.DataFrame(gmi_powerFitsList_cleaned, 
                               columns = ['fi_a','fi_b','fi_I0','gmi','modelId'])
gmi_powerFitsDf.to_csv(fiOutputDir+'/powerFitsCoeffs.csv')

gmi_powerFitsDf

# %% [code]


# %% [code]
gmiValsStr = [str(np.round(x,3)) for x in delta_gmiValsList]
gmiValsStr

gmiFitsFig,gmiFitsAxes = plt.subplots(2,3, figsize=(25,10))


sns.stripplot(x='gmi',y='fi_a',data=gmi_powerFitsDf, 
              ax = gmiFitsAxes[0,0], palette=cmap(cMapping))
sns.stripplot(x='gmi',y='fi_b',data=gmi_powerFitsDf, 
              ax = gmiFitsAxes[0,1], palette=cmap(cMapping))
sns.stripplot(x='gmi',y='fi_I0',data=gmi_powerFitsDf, 
              ax = gmiFitsAxes[0,2], palette=cmap(cMapping))


for gmiIdx,gmiVal in enumerate(delta_gmiValsList):
    c = cmap(cMapping[gmiIdx])
    
    a_vals = gmi_powerFitsDf.fi_a[gmi_powerFitsDf.gmi==gmiVal]
    b_vals = gmi_powerFitsDf.fi_b[gmi_powerFitsDf.gmi==gmiVal]
    I0_vals = gmi_powerFitsDf.fi_I0[gmi_powerFitsDf.gmi==gmiVal]
    
    
    
    
    gmiFitsAxes[1,0].bar(x = gmiIdx, 
                       height = np.std(a_vals)/np.mean(a_vals), color = c)
    gmiFitsAxes[1,1].bar(x = gmiIdx, 
                   height = np.std(b_vals), color = c)
    gmiFitsAxes[1,2].bar(x = gmiIdx, 
               height = np.std(I0_vals), color = c)

gmiFitsAxes[1,0].set_ylabel('CV')    
gmiFitsAxes[1,1].set_ylabel('STD')    
gmiFitsAxes[1,2].set_ylabel('STD')    

gmiFitsAxes[0,0].set_title('a')    
gmiFitsAxes[0,1].set_title('b')    
gmiFitsAxes[0,2].set_title('I0') 

for gmiAxesArray in gmiFitsAxes:
    for gmiAxes in gmiAxesArray:
        gmiAxes.set_xticks(np.linspace(0,len(delta_gmiValsList)-1,len(delta_gmiValsList)))
        gmiAxes.set_xticklabels(gmiValsStr)


    
sns.despine()
plt.tight_layout()

# %% [code]
gmiFitsFig.savefig(fiOutputDir+'/powerFunctionFits_vals_var_delta_gmi.pdf')
