# Supplementary material for: Neuromodulation Reduces Interindividual Variability of Neuronal Output
Source: eNeuro. 2022 Aug 5;9(4):ENEURO.0166-22.2022. doi: 10.1523/ENEURO.0166-22.2022 (PMC9361792; doi:10.1523/ENEURO.0166-22.2022)
Supplement: Extended Data 1 — Supplementary Model code. Download Extended Data 1, ZIP file. [file enu-eN-NWR-0166-22-s01.zip › paperCode/LP-longRebound.ipynb]

# %% [code]
## Uncomment and run cell to compile the NEURON mod files (Linux)
# !nrnivmodl

# %% [code]
import numpy as np
import pandas as pd
import matplotlib.pyplot as plt
import matplotlib.colors as colors
import os
import seaborn as sns
from datetime import datetime

import pickle
import torch
import multiprocessing
from tqdm.notebook import trange, tqdm


from LP_run_fxns import modelRun
from LP_run_fxns import ac_sigmoid

from timeSeriesAnalysis import burstAnalysis

reboundHistDir = 'reboundOutput'
reboundHistDir_var = 'reboundOutput_addingVariableMod'

if not os.path.exists(reboundHistDir):
    os.makedirs(reboundHistDir)
    
if not os.path.exists(reboundHistDir_var):
    os.makedirs(reboundHistDir_var)    
    
## For serial runs, use: 
# nProcesses = 1
## For parallelized runs, use: 
nProcesses = 31 ## number of processes to launch (multiprocessing) -- best not to set this value greater than number of threads available.
    

# %% [code]
valid_sampleResultDf = pd.read_csv('reboundData/longReboundModelParameters.csv')
valid_sampleResultDf.columns.str.contains('bar')
valid_sampleResultDf.filter(like='bar')

mechsList = list(valid_sampleResultDf.filter(like='bar').columns)

# %% [code]
def simWrapper(params,fullReturnBool = False):
    reboundOutput_10 = modelRun(params = params, mechsList = mechsList, caseStr = 'reboundInhib_10',fullReturn=fullReturnBool)

    return {'reboundOutput_10':reboundOutput_10}

def simRun(params):
    outputDict = simWrapper(params)
    unpackedOutput = np.array([outputDict['reboundOutput_10']['popt'],outputDict['reboundOutput_10']['latencyVal']],
                              dtype='object')
    statsOutput = np.concatenate(([np.array(x).flatten() for x in unpackedOutput]))
    stats = statsOutput.astype('float64')
    return stats


# %% [code]
def ssq_rebound10(*params):
    res = simRun(params)
    errorVal =  obs_stats - res
    return np.sum(np.array(errorVal)**2)

def res_rebound10(*params):
    res = simRun(params)
    return res

# %% [code]
pool = multiprocessing.Pool(processes=nProcesses)


# %% [code]
miAdd = [0.05,0.041,0.032,0.023,0.014,0.005,0]
cmap = colors.LinearSegmentedColormap.from_list("", ["red",'black'])

cMapping = np.linspace(0.2,0.8,len(miAdd))
cMapping

# %% [code]
%%time
histFig, histAx = plt.subplots(1,2, figsize=(15,5))
modelIdxOfInt = 4
for miIdx,miVal in enumerate(miAdd):
    c = cmap(cMapping[miIdx])


    params = np.array(valid_sampleResultDf.iloc[modelIdxOfInt].filter(like='bar'))
    gmiMultArray = np.zeros(len(params))
    gmiMultArray[-1] = miVal

    params = params + gmiMultArray

    outputDict = simWrapper(params,fullReturnBool = True)

    v = outputDict['reboundOutput_10']['v']
    t = outputDict['reboundOutput_10']['t']
    pd.DataFrame(v,index=t, columns=['v']).to_csv(reboundHistDir+'/vTrace_gmiAdd_'+str(miAdd[miIdx])+'.csv')
    rebound_params = outputDict['reboundOutput_10']['rebound_params']

    burstTimeThreshold = rebound_params['finalDur']  # Used for burst detection
    burstProminenceThreshold = 0.1
    burstVoltageThreshold = -60
    fList = []
    spikeList = []

    initBool  = rebound_params['initDur']+rebound_params['stepDur'] < t 
    finalBool = rebound_params['initDur']+rebound_params['stepDur'] + rebound_params['finalDur']  > t
    idxOfInt = initBool & finalBool

    burstAnalysisOutput = burstAnalysis(t = t[idxOfInt], v = v[idxOfInt], 
        burstTimeThreshold = burstTimeThreshold, 
        burstVoltageThreshold=burstVoltageThreshold,
        burstProminenceThreshold = burstProminenceThreshold,
        plottingBoolean=False)

    fVal = np.mean(1000/(np.diff(np.array((burstAnalysisOutput['spikesPerBurstTimes'])).flatten())))
    spikeTimes = np.array((burstAnalysisOutput['spikesPerBurstTimes'])).flatten()

    fList.append(fVal)
    spikeList.append(spikeTimes)

    nBins = int(rebound_params['stepDur'] / 200)


    spikeTimes = np.array((burstAnalysisOutput['spikesPerBurstTimes'])).flatten()

    histAx[0].plot(outputDict['reboundOutput_10']['t'],outputDict['reboundOutput_10']['v'], color = c, linewidth=0.5)

    histAx[1].hist(spikeTimes, nBins, alpha = 0.8, color = c)
    
histAx[0].set_ylabel('mV')
histAx[0].set_xlabel('Time (ms)')
plt.tight_layout()
sns.despine()


# %% [code]
histFig.savefig(reboundHistDir+'/singleReboundExample_same_gMI_add.pdf')

# %% [code]
%%time
miAddList = np.array([0,0.005, 0.014, 0.023, 0.032, 0.041, 0.05 ])#np.linspace(0.005,0.05,6)

miResDict = {}

for miAdd in miAddList:
    miAddVect = np.zeros(len(mechsList))
    miAddVect[-1] = miAdd
    mi_params = np.array(valid_sampleResultDf[mechsList])+miAddVect
    resList = pool.starmap(res_rebound10, tqdm(mi_params,total=len(mi_params)))
    miResDict[str(miAdd)] = resList

# %% [code]
miDfDict = {}
for key in miResDict:
#     print(key)
    miDfDict[key] = pd.DataFrame(miResDict[key],columns=['a','b','c','lat'])

    

# %% [code]
cmap = colors.LinearSegmentedColormap.from_list("", ["black",'red'])

cMapping = np.linspace(0.2,0.8,len(miDfDict))
cMapping

# %% [code]
miDfDict[key]

# %% [code]
modelKeyList = ['a','b','c','lat']
expKeyList = ['ctrl_a','ctrl_b','ctrl_c','ctrl_lat']
plotKey = ['a','b','c','lat']

sns.set_context("notebook", font_scale=1.25)

varFig,varAxes = plt.subplots(3,len(plotKey), figsize = (40,20))


for attrIdx,_ in enumerate(plotKey):

    for dictIdx,key in enumerate(miDfDict):
        c = cmap(cMapping[dictIdx])
        strKey = key[0:6] #
        varAxes[0,attrIdx].scatter([strKey]*len(np.array(miDfDict[key][modelKeyList[attrIdx]])),
                                   np.array(miDfDict[key][modelKeyList[attrIdx]]), edgecolor='white', color=c, s = 100)
        varAxes[0,attrIdx].scatter(x = strKey, y = miDfDict[key][modelKeyList[attrIdx]].mean(), color='red', marker = '_',s=1000)  
        varAxes[1,attrIdx].bar(x = strKey, height = miDfDict[key][modelKeyList[attrIdx]].std(), color=c)
        varAxes[2,attrIdx].bar(x = strKey, height = miDfDict[key][modelKeyList[attrIdx]].std()/miDfDict[key][modelKeyList[attrIdx]].mean(), color=c)    
    sns.despine()


for rowIdx,_ in enumerate(varAxes):
    for colIdx,_ in enumerate(varAxes[rowIdx]):
        if rowIdx < len(varAxes)-1:
            varAxes[rowIdx,colIdx].set_xticklabels([])
    
varAxes[0,0].set_ylabel('Value')
# varAxes[1,0].set_ylabel('Mean')  
varAxes[1,0].set_ylabel('Std Dev')
varAxes[2,0].set_ylabel('CV')  

varAxes[0,0].set_title('a')
varAxes[0,1].set_title('b')  
varAxes[0,2].set_title('c')
varAxes[0,3].set_title('latency')  


# plt.tight_layout()
varFig.savefig(reboundHistDir+'/reboundHistFits_vals_vars.pdf')

# %% [code]
fixed_xdata = np.linspace(0,10,20)

model_cmlHistFig,model_cmlHistAxes = plt.subplots(1,len(miDfDict), figsize=(40,10), sharey = True)


for dictIdx,key in enumerate(miDfDict):
    for modelFitIdx,_ in enumerate(miDfDict[key].index):  
        model_mi_stats = miDfDict[key].iloc[modelFitIdx]

        model_cmlHistAxes[dictIdx].plot(fixed_xdata,ac_sigmoid(x = fixed_xdata,
                            a = model_mi_stats['a'],
                            b = model_mi_stats['b'],
                            c = model_mi_stats['c']),
                            color = cmap(cMapping[dictIdx]), alpha = 0.7)
        
        model_cmlHistAxes[dictIdx].set_title('+'+key[0:5])
        sns.despine()
        

model_cmlHistAxes[0].set_title('Control, mean gMI = '+str(round(valid_sampleResultDf.gbar_mi_soma.mean(),3)))

model_cmlHistFig.savefig(reboundHistDir+'/reboundFits_increasing_gmi_fits.pdf')


# %% [code]


# %% [code]


# %% [code]
valid_sampleResultDf

# %% [code]
# reboundHistDir = 'reboundHist_addingMod'
reboundHistFits_baseFileName = reboundHistDir+'/reboundHistFits_adding_mod_'
miDfDict.keys()

for miKey in miDfDict.keys():
    print(reboundHistFits_baseFileName+str(round(eval(miKey),4)))
    miDfDict[miKey].to_csv(reboundHistFits_baseFileName+str(round(eval(miKey),4))+'.csv')

# %% [code]
%%time
miResDict_var = {}
miDistDict_var = {}
# miSTDList = np.linspace(0,0.1,5)
# mi_mean = 0.025

gmiVarValDf = pd.read_csv('reboundData/gMIvals_mean_0p25.csv')
gmiVarValDf.drop(columns='Unnamed: 0',inplace=True)

for key in gmiVarValDf:
    # nVals = len(valid_sampleResultDf)
    mi_dist = np.array(gmiVarValDf[key])
    miDistDict_var[key] = mi_dist
    miAddVect = np.zeros((valid_sampleResultDf[mechsList]).shape) #np.zeros(len(mechsList))
    miAddVect[:,-1] = mi_dist
    mi_params = np.array(valid_sampleResultDf[mechsList])+miAddVect
    resList = pool.starmap(res_rebound10, tqdm(mi_params,total=len(mi_params)))
    miResDict_var[key] = resList


# %% [code]
miDfDict_var = {}
for key in miResDict_var:
    miDfDict_var[key] = pd.DataFrame(miResDict_var[key],columns=['a','b','c','lat'])

# %% [code]
miDfDict_var

reboundHistDir_var = 'reboundOutput_addingVariableMod'
reboundHistFits_baseFileName_var = reboundHistDir_var+'/reboundHistFits_adding_variableMod_'
miDfDict_var.keys()

for miKey in miDfDict_var.keys():
    print(reboundHistFits_baseFileName_var+str(round(eval(miKey),4)))
    miDfDict_var[miKey].to_csv(reboundHistFits_baseFileName_var+str(round(eval(miKey),4))+'.csv')


# %% [code]
cmap_var = colors.LinearSegmentedColormap.from_list("", ["red",'orange',"yellow"])
cMapping_var = np.linspace(0.25,0.9,len(miDfDict_var))
cMapping_var

# %% [code]
modelKeyList = ['a','b','c','lat']

fixed_xdata = np.linspace(0,10,20)

model_cmlHistFig,model_cmlHistAxes = plt.subplots(1,len(miDfDict_var)+1, figsize=(40,10), sharey = True)
midPlotIdx = 0 
ctrlKey = '0.0'
for modelFitIdx,_ in enumerate(miDfDict[ctrlKey].index):  
    model_stats = miDfDict[ctrlKey].iloc[modelFitIdx]
    model_cmlHistAxes[midPlotIdx].plot(fixed_xdata,ac_sigmoid(x = fixed_xdata,
                        a = model_stats[0],
                        b = model_stats[1],
                        c = model_stats[2]), 
                        color = 'gray')
    model_cmlHistAxes[midPlotIdx].set_title('Control, mean gMI = '+str(round(valid_sampleResultDf.gbar_mi_soma.mean(),3)))

    
for dictIdx,key in enumerate(miDfDict_var):
    for modelFitIdx,_ in enumerate(miDfDict_var[key].index):  
        model_mi_stats = miDfDict_var[key].iloc[modelFitIdx]
        plotIdx = dictIdx
        titleStr = key[0:7]
        
        
        if dictIdx>=midPlotIdx:
            plotIdx = dictIdx+1
            titleStr = key[0:6]
            
        model_cmlHistAxes[plotIdx].plot(fixed_xdata,ac_sigmoid(x = fixed_xdata,
                            a = model_mi_stats['a'],
                            b = model_mi_stats['b'],
                            c = model_mi_stats['c']),
                            color = cmap_var(cMapping_var[dictIdx]), alpha = 0.7)
        
        model_cmlHistAxes[plotIdx].set_title('σ = '+titleStr)
        sns.despine()

model_cmlHistFig.savefig(reboundHistDir_var+'/reboundHistFits_adding_variable_gmi_fits.pdf')    


# %% [code]
modelKeyList = ['a','b','c','lat']
expKeyList = ['ctrl_a','ctrl_b','ctrl_c','ctrl_lat']
plotKey = ['a','b','c','lat']

varFig,varAxes = plt.subplots(3,len(plotKey), figsize = (40,20))
midPlotIdx = int((len(miDfDict_var)/2))


for attrIdx,_ in enumerate(plotKey):
    
    for dictIdx,key in enumerate(miDfDict_var):
        c = cmap_var(cMapping_var[dictIdx])
        strKey = key[0:5]
        varAxes[0,attrIdx].scatter([strKey]*len(np.array(miDfDict_var[key][modelKeyList[attrIdx]])),
                                   np.array(miDfDict_var[key][modelKeyList[attrIdx]]), edgecolor='white', color=c, s = 100)
        varAxes[0,attrIdx].scatter(x = strKey, y = miDfDict_var[key][modelKeyList[attrIdx]].mean(), color='red', marker='_',s=500)  
        varAxes[1,attrIdx].bar(x = strKey, height = miDfDict_var[key][modelKeyList[attrIdx]].std(), color=[c])
        varAxes[2,attrIdx].bar(x = strKey, height = miDfDict_var[key][modelKeyList[attrIdx]].std()/miDfDict_var[key][modelKeyList[attrIdx]].mean(), color=[c])    
        sns.despine()
    
varAxes[0,0].set_ylabel('Value')
# varAxes[1,0].set_ylabel('Mean')  
varAxes[1,0].set_ylabel('Std Dev')
varAxes[2,0].set_ylabel('CV')  

varAxes[0,0].set_title('a')
varAxes[0,1].set_title('b')  
varAxes[0,2].set_title('c')
varAxes[0,3].set_title('latency')  

varFig.savefig(reboundHistDir_var+'/reboundHistFits_adding_variable_gmi_vals_vars.pdf')    

# %% [code]
miDistDict_var
distFig, distAxes = plt.subplots(1,len(miDistDict_var), figsize=(20,5),sharex=True, sharey = True)
for keyIdx,key in enumerate(miDistDict_var):
    print(key)
    c = cmap_var(cMapping_var[keyIdx])
    if keyIdx>0:
        sns.histplot(miDistDict_var[key],kde=True,stat='probability',ax=distAxes[keyIdx], color=c)
    distAxes[keyIdx].axvline(np.mean(miDistDict_var[key]),color=c,linestyle='--',linewidth = 5)
    distAxes[keyIdx].set_ylim([0,0.25])
    distAxes[keyIdx].set_xlabel('∆ gMI')
    distAxes[keyIdx].set_title('σ = '+key[0:5])
    
    sns.despine()
distFig.savefig(reboundHistDir_var+'/reboundHistFits_adding_variable_gmi_distributionOfAdded_gmi.pdf')        
