# Supplementary material for: Neuromodulation Reduces Interindividual Variability of Neuronal Output
Source: eNeuro. 2022 Aug 5;9(4):ENEURO.0166-22.2022. doi: 10.1523/ENEURO.0166-22.2022 (PMC9361792; doi:10.1523/ENEURO.0166-22.2022)
Supplement: Extended Data 1 — Supplementary Model code. Download Extended Data 1, ZIP file. [file enu-eN-NWR-0166-22-s01.zip › paperCode/axon_params.csv]

	Value	hocName	Units
k.gbar	[4.4762327744595565]	gbar_k	uS/mm2
k.alphaTaum	[2.0]	alphaTaum_k	ms
k.betaTaum	[7.0]	betaTaum_k	ms
k.e	[-80.0]	e_k	mV
k.minf	[0.0]	minf_k
k.g	[0.0]	g_k	uS/mm2
k.i	[0.0]	i_k	mA/cm2
k.vhalfm	[-23.0]	vhalfm_k	mV
k.vslopem	[-5.0]	vslopem_k	mV
k.taum	[0.0]	taum_k	ms
k.m	[0.0]	m_k
leak.gbar	[0.0007957747154594767]	gbar_leak	uS/mm2
leak.e	[-55.0]	e_leak	mV
leak.g	[0.0]	g_leak	uS/mm2
leak.i	[0.0]	i_leak	mA/cm2
na.gbar	[14.920775914865187]	gbar_na	uS/mm2
na.e	[70.0]	e_na	mV
na.minf	[0.0]	minf_na
na.taum	[1.0]	taum_na	ms
na.hinf	[0.0]	hinf_na
na.tauh	[2.5]	tauh_na	ms
na.g	[0.0]	g_na	uS/mm2
na.i	[0.0]	i_na	mA/cm2
na.vhalfm	[-18.0]	vhalfm_na	mV
na.vslopem	[-12.25]	vslopem_na	mV
na.vhalfh	[-28.0]	vhalfh_na	mV
na.vslopeh	[7.7]	vslopeh_na	mV
na.m	[0.0]	m_na
na.h	[0.0]	h_na
