# Supplementary material for: Neuromodulation Reduces Interindividual Variability of Neuronal Output
Source: eNeuro. 2022 Aug 5;9(4):ENEURO.0166-22.2022. doi: 10.1523/ENEURO.0166-22.2022 (PMC9361792; doi:10.1523/ENEURO.0166-22.2022)
Supplement: Extended Data 1 — Supplementary Model code. Download Extended Data 1, ZIP file. [file enu-eN-NWR-0166-22-s01.zip › paperCode/caint.mod]

TITLE Cancer LP Ca accumulation

COMMENT
ENDCOMMENT

UNITS
  {
  (pure) = (1)
  (mA) = (milliamp)
  (mV) = (millivolt)
  (mol) = (1)
  (nmol) = (nanomol)
  (molar) = (mol/liter)
  (mM) = (millimolar)
  (uM) = (micromolar)
  (uC) = (microC)
  (S) = (mho)
  (uS) = (microS)
  (pmol) = (picomole)
  (pC) = (picocoulomb)
  (J) = (joule)
  (um) = (micrometer)
  k = 1.381e-23 (J/K)
  q_e = 1.602e-19 (coulomb) 
  N_A = 6.022e23 (pure)
  z_ca = 2 (pure)
  }

NEURON
  {
  SUFFIX caint
  USEION ca READ ica WRITE cai
  RANGE Pbar1, vol1, Pbar, tau

  }


PARAMETER
  {
  Pbar = 0.0467 (nm/ms)
  Pbar1 = 1.1675 (um3/s)
  vol1 = 6.49 (um3)
  tau = 70.4 (ms)
  }

ASSIGNED
  {
  ica (mA/cm2)
  }

STATE
  {
  cai (mM)
  }

BREAKPOINT
  {
  SOLVE state_change METHOD cnexp
  }

DERIVATIVE state_change
  {
  cai' = (0.020e-3(mM)-cai)/tau +
         (1e4)*((-1/(z_ca*q_e*N_A*vol1))*Pbar1/Pbar*ica) 
  }
