# Supplementary material for: Neuromodulation Reduces Interindividual Variability of Neuronal Output
Source: eNeuro. 2022 Aug 5;9(4):ENEURO.0166-22.2022. doi: 10.1523/ENEURO.0166-22.2022 (PMC9361792; doi:10.1523/ENEURO.0166-22.2022)
Supplement: Extended Data 1 — Supplementary Model code. Download Extended Data 1, ZIP file. [file enu-eN-NWR-0166-22-s01.zip › paperCode/dclamp.mod]

TITLE Dynamic Clamp Conductance for Inhibitory Synapse

COMMENT
ENDCOMMENT

UNITS
  {
  (mA) = (milliamp)
  (mV) = (millivolt)
  (molar) = (1/liter)
  (mM) = (millimolar)
  (S) = (mho)
  (uS) = (microS)
  }
 
NEURON
  {
  SUFFIX dclamp
  NONSPECIFIC_CURRENT i
  RANGE gbar, g, i, e 
  }

PARAMETER
  {
  gbar = 0 (uS/mm2)
  e = -85 (mV)
  }

ASSIGNED
  {
  v (mV)
  g (uS/mm2)
  i (mA/cm2)
  }

BREAKPOINT
  {
  g=gbar
  i = (1e-4)*(g*(v-e))
  }
