# Supplementary material for: Neuromodulation Reduces Interindividual Variability of Neuronal Output
Source: eNeuro. 2022 Aug 5;9(4):ENEURO.0166-22.2022. doi: 10.1523/ENEURO.0166-22.2022 (PMC9361792; doi:10.1523/ENEURO.0166-22.2022)
Supplement: Extended Data 1 — Supplementary Model code. Download Extended Data 1, ZIP file. [file enu-eN-NWR-0166-22-s01.zip › paperCode/fiData/paramsDf.csv]

	gbar_leak_soma	gbar_a_soma	gbar_hliu_soma	gbar_kca_soma	Pbar_ca_soma	gbar_mi_soma	gbar_leak_axon	gbar_na_axon	gbar_k_axon	tauh_na_axon	Experiment	modelId
0	0.5038872361183167	41.04193878173828	3.248408317565918	24.17803001403809	0.4731124937534332	0.17220206558704376	0.0002761057112365961	8.555145263671875	0.7172207832336426	34.660499572753906	143_086	0
2	0.33715322613716125	29.51612091064453	1.8209273815155032	42.65037536621094	0.5235015749931335	0.06379301846027374	0.000250571669312194	9.390998840332033	0.4659034609794617	30.26435089111328	143_086	2
3	0.24168892204761505	46.33085250854492	2.09539794921875	16.665180206298828	0.2730947434902191	0.3785503506660461	0.00018632542924024165	7.4665589332580575	0.578670859336853	45.33538436889648	143_086	3
8	0.3037279546260834	45.96878433227539	1.4822670221328735	29.28317451477051	0.22893062233924866	0.44632166624069214	0.0006717971409671009	6.724738597869872	0.5100085735321045	36.68521118164063	143_086	8
14	0.2643713355064392	42.82918930053711	4.025300979614259	44.25704574584961	0.5634846687316895	0.4137942790985107	0.0005665966309607028	4.670608043670653	0.3861998319625855	35.43394470214844	143_086	14
20	0.2088632434606552	17.311668395996097	3.46929144859314	37.60314178466797	0.223247304558754	0.10430730134248734	0.0008085691370069982	7.658466815948486	0.6105483770370483	44.92111206054688	143_086	20
21	0.9177060723304749	33.37076187133789	4.077911853790283	3.422877073287964	0.1696106642484665	0.4464280009269713	0.0003777409147005528	3.025057315826416	0.2549458146095276	31.234094619750977	143_086	21
24	0.1589832305908203	27.78730773925781	4.4905428886413565	31.785385131835934	0.2462693303823471	0.2900021076202393	0.0006255234475247563	5.516738414764403	0.5137651562690735	52.09550476074219	143_086	24
25	0.4418810606002808	27.59502601623535	4.106800079345703	25.37016868591309	0.3367781937122345	0.2040114998817444	0.0003179838531650603	5.690448760986327	0.4107317328453064	36.45298767089844	143_086	25
26	0.5026113986968994	27.181396484375	1.2517921924591064	45.6290168762207	0.2576042115688324	0.359600692987442	0.0004944305983372034	4.875243663787842	0.4325172007083893	38.28899383544922	143_086	26
27	0.8585709929466248	34.52585983276367	1.9414018392562864	27.226173400878906	0.4170481264591217	0.2570783495903015	0.00027813334600068634	5.649671077728272	0.5010444521903992	33.11505126953125	143_086	27
28	0.4680935442447662	27.75576400756836	2.545949935913086	31.614391326904297	0.2468665838241577	0.3376177251338959	0.0005270964466035366	5.182740688323975	0.3006184697151184	36.635169982910156	143_087	28
31	0.4817615449428558	37.653656005859375	1.8321603536605835	40.66779327392578	0.469359964132309	0.3187220096588135	0.0007922539953142406	6.690037250518799	0.4133095443248749	35.36307144165039	143_087	31
33	0.4878418147563934	34.315452575683594	2.762524127960205	16.311386108398438	0.15313546359539032	0.23793044686317444	0.0007870551198720933	8.025971412658691	0.34490570425987244	28.95892143249512	143_087	33
36	0.08535906672477722	48.16298294067383	3.1795220375061035	32.21575927734375	0.4825184345245361	0.35622292757034296	0.0004982794634997845	9.40276336669922	0.5758805871009827	42.83905792236328	143_087	36
38	0.7651758790016174	19.350391387939453	1.5355087518692017	19.941165924072266	0.19813397526741028	0.22359836101531985	0.0009975206339731812	4.665287971496582	0.29025620222091675	29.65522575378418	143_087	38
45	0.10377608984708786	40.806095123291016	2.4692087173461914	20.75531578063965	0.4674365222454071	0.2258628457784653	0.00047630723565816885	9.904319763183594	0.41299253702163696	34.79563522338867	143_087	45
47	0.6012120842933655	27.61842918395996	4.272570610046387	42.888084411621094	0.15306606888771054	0.3923938572406769	0.0004560338275041432	5.7954654693603525	0.2932615876197815	29.015539169311523	143_087	47
55	0.6569031476974487	33.90258407592773	3.054693937301636	19.81891632080078	0.3056163489818573	0.24235789477825165	0.0007969298167154193	6.535218715667725	0.3464958071708679	29.54924774169922	143_087	55
61	0.9388123750686646	14.53016757965088	0.8331698179244995	13.347570419311525	0.15471762418746948	0.07852431386709212	0.0004722558369394392	5.79827356338501	0.3995729386806488	31.08005523681641	143_087	61
64	0.33884739875793457	40.93003463745117	4.178326606750488	36.15562438964844	0.17125239968299866	0.4109295010566712	0.0006453669629991055	8.052513122558594	0.4527823626995087	33.116134643554695	143_087	64
73	0.6587226986885071	26.59365463256836	3.650978326797485	49.26528930664063	0.3995584845542908	0.2617417275905609	0.0004319644358474761	5.853274822235107	0.4225930273532867	31.770999908447266	143_087	73
78	0.3946026861667633	26.71187400817871	1.8425205945968628	32.382747650146484	0.13030694425106049	0.3869787156581879	0.0009166680392809213	4.701993465423584	0.3296089768409729	35.08331680297852	143_087	78
79	0.5656076073646545	22.95587730407715	1.4532105922698977	33.26689910888672	0.13543666899204254	0.4117816984653473	0.0007102394010871649	3.7538559436798096	0.2800465226173401	34.00101852416992	143_087	79
87	0.1350262463092804	38.884010314941406	4.16318416595459	3.61519718170166	0.058406680822372437	0.3357192873954773	0.0006421676953323184	7.921016216278076	0.295317143201828	24.578941345214844	143_089	87
90	0.18715736269950867	19.113243103027344	2.7180156707763667	15.83383083343506	0.12463536113500595	0.1256098598241806	0.0005776093457825482	8.41362190246582	0.2850615382194519	23.913034439086914	143_089	90
95	0.3114246428012848	46.06120300292969	2.990933656692505	29.40006828308105	0.30740058422088623	0.4390707314014435	0.0004937135963700712	7.135464668273926	0.2390659600496292	19.501224517822266	143_089	95
98	0.1370396614074707	28.74661064147949	1.6851058006286619	18.449655532836914	0.27754271030426025	0.16317163407802582	0.000504002149682492	9.664718627929688	0.5181568861007689	28.33417892456055	143_089	98
99	0.12234768271446228	24.076160430908203	2.0515413284301762	43.10706329345703	0.24945472180843356	0.22567035257816315	0.0006125034997239709	9.591153144836426	0.4880323112010956	27.68498039245605	143_089	99
100	0.11875557154417038	44.20820617675781	1.0199339389801023	43.62720489501953	0.633313000202179	0.3162851333618164	0.0004836383450310677	7.692535877227782	0.1936158537864685	18.092164993286133	143_089	100
102	0.3560570776462555	47.68088912963867	2.653289318084717	33.77760696411133	0.2730092704296112	0.3985369801521301	0.0006032808450981975	9.49512004852295	0.2907865643501282	18.348482131958008	143_089	102
216	0.645790159702301	31.50815010070801	0.624552309513092	17.987445831298828	0.8011493682861328	0.24982549250125885	0.000623521045781672	6.218992233276367	0.15842093527317047	33.604549407958984	143_090	216
292	0.722406268119812	35.6522216796875	3.3376920223236084	49.91936492919922	0.4520601034164429	0.3106212019920349	0.00037122904905118054	8.637947082519531	0.2491077482700348	26.964496612548828	143_090	292
304	0.7040356397628784	12.673696517944336	2.5795934200286865	46.90620422363281	0.19024403393268585	0.14105193316936493	0.0008331142016686499	8.812315940856934	0.1560145914554596	23.85517692565918	143_090	304
305	0.6811892986297607	27.5295352935791	4.179351806640625	20.272375106811523	0.4214015007019043	0.08252042531967163	0.00046266580466181034	8.222334861755371	0.1674933135509491	21.891395568847656	143_090	305
342	0.15145352482795715	24.06600379943848	2.9272077083587646	43.03227615356445	0.12289909273386003	0.3445205092430115	0.0003505854692775756	6.35132360458374	0.3283812403678894	26.39840316772461	143_093	342
359	0.475204735994339	26.86495018005371	2.1503582000732417	21.945714950561523	0.5140468478202821	0.1349305957555771	0.00013651803601533177	5.924818515777588	0.31735754013061523	25.31643104553223	143_093	359
363	0.6108307242393494	32.690513610839844	3.404745817184448	33.74139404296875	0.5866701006889343	0.17849768698215485	0.0005375653272494674	6.41029691696167	0.08721965551376343	18.228271484375	143_102	363
377	0.20142027735710144	49.14022445678711	2.332361221313477	49.7606086730957	0.17779558897018433	0.7077121138572693	0.0006765406578779222	7.735860824584961	0.6694082617759705	53.47285842895508	143_102	377
404	0.9023774862289428	37.6141471862793	1.9741462469100952	16.920049667358402	0.42350199818611145	0.2324180752038956	0.00015812276978977025	6.9067420959472665	0.2568224370479584	22.99594116210937	143_102	404
417	0.36257752776145935	30.62995910644531	1.6028773784637451	38.43609237670898	0.07782938331365585	0.4014934599399567	0.0007877775933593513	7.439137458801269	0.15698155760765076	21.145191192626953	143_106	417
420	0.14188119769096375	28.030353546142575	1.141934156417847	34.59999465942383	0.2967480719089508	0.23505799472332	0.00029806047677993774	9.270495414733887	0.3010229170322418	27.88792610168457	143_106	420
428	0.1323396861553192	17.21843147277832	2.175485849380493	22.33622169494629	0.07041122019290924	0.1659677028656006	0.0003355132939759642	8.785984992980957	0.2459901422262192	27.627912521362305	143_106	428
437	0.30862370133399963	20.13890838623047	2.742441415786743	43.91623306274414	0.21846698224544525	0.1354256421327591	0.00022712787904310966	9.684203147888184	0.1734803467988968	21.911693572998047	143_107	437
438	0.2749786674976349	23.19644927978516	1.5942044258117676	27.990121841430664	0.10022541135549544	0.2437317371368408	0.0005996421095915139	8.070218086242676	0.16997461020946505	23.895137786865234	143_107	438
445	0.6367181539535522	23.348886489868164	4.4422101974487305	22.57242774963379	0.08355427533388138	0.1912269741296768	0.0006444046157412231	7.173067092895508	0.2954142689704895	25.64699363708496	143_107	445
448	0.9360752105712892	33.50435256958008	1.4560537338256836	15.881597518920898	0.23410525918006894	0.3376292288303375	0.0008408351568505168	5.343237400054932	0.22400839626789093	24.76403045654297	143_107	448
453	0.2390668988227844	32.02162933349609	2.0957169532775883	34.208568572998054	0.14065811038017273	0.41191911697387695	0.0009152922430075703	6.533216953277588	0.4065665602684021	37.51277542114258	143_107	453
460	0.514272153377533	29.56580924987793	3.795908689498901	32.34539794921875	0.061290819197893136	0.3121412694454193	0.000634508382063359	7.633786678314209	0.2758992910385132	22.545351028442386	143_107	460
466	0.34450507164001465	29.17106437683105	1.56355881690979	42.338375091552734	0.18587419390678409	0.33980154991149897	0.0005063764401711524	7.988358020782472	0.5434033870697021	37.70215225219727	143_107	466
470	0.14527176320552826	40.38767623901367	4.877274036407472	3.45376968383789	0.4357123076915741	0.3050244748592377	0.00042414615745656187	5.57664155960083	0.3441977798938751	38.49198532104492	143_111	470
471	0.649196982383728	29.885955810546875	0.7443540096282959	23.03817176818848	0.31658685207366943	0.19934140145778656	0.0009283357649110258	7.739055633544923	0.4903935492038727	30.06659698486328	143_111	471
475	0.2752959132194519	34.48900604248047	2.61914587020874	27.14550590515137	0.3474054336547852	0.23965974152088165	0.0005413770559243858	9.720003128051758	0.7965885400772095	42.94369125366211	143_111	475
479	0.4455195069313049	31.574621200561523	0.7626292109489441	5.48763370513916	0.1508907526731491	0.2548303604125977	0.0005774914752691983	6.9034342765808105	0.3924814462661743	31.031265258789066	143_111	479
480	0.4968400001525879	30.52318382263184	1.6470811367034912	46.3380241394043	0.04317096248269081	0.4361112713813782	0.0007952777086757122	7.824738025665282	0.4973755478858948	27.727149963378906	143_111	480
481	0.2779921591281891	44.76681137084961	4.164619445800781	20.677366256713867	0.3429295122623444	0.4708294272422791	0.0005342928343452513	5.507903575897217	0.4264364242553711	39.232398986816406	143_111	481
484	0.3961140811443329	36.943580627441406	3.5021746158599854	12.191062927246096	0.05603324994444847	0.3905225694179535	0.0006402925355359912	6.703706741333008	0.4145786166191101	29.76061820983887	143_111	484
492	0.4568313956260681	17.571943283081055	3.071122646331787	31.76948547363281	0.047856669872999184	0.21766862273216248	0.0006636539474129678	7.805074691772461	0.3724592328071594	25.8769645690918	143_111	492
497	0.2021688222885132	29.3557071685791	3.8092522621154794	24.54644012451172	0.6275469660758972	0.1511506736278534	0.0001732600212562829	7.848458290100098	0.5827294588088989	50.76739883422852	143_111	497
502	0.5490692853927612	41.38228225708008	4.1858248710632315	40.06338882446289	0.3823741674423218	0.3234356939792633	0.0006673724274151027	8.128881454467772	0.2938600778579712	22.26232147216797	143_111	502
512	0.7549187541007996	28.91546440124512	1.766603708267212	30.96206092834473	0.4684230983257294	0.25605693459510803	0.00039555263356305664	5.381515502929688	0.3859804570674896	28.855892181396484	143_111	512
513	0.43051639199256897	29.77090835571289	2.061267375946045	24.838645935058594	0.2200440913438797	0.3050768971443176	0.0006877059349790214	6.496407985687256	0.34200650453567505	28.6245059967041	143_111	513
527	0.28695106506347656	27.153743743896484	2.897578477859497	35.45363235473633	0.0985540896654129	0.3453560173511505	0.0006910974625498056	8.154010772705076	0.6516311168670654	39.5215950012207	143_113	527
529	0.62522953748703	19.0577335357666	4.5288190841674805	21.426815032958984	0.4032780230045319	0.17764748632907867	0.00032819839543662965	4.514155387878418	0.19975966215133667	26.85540199279785	143_113	529
534	0.1888006031513214	23.51241111755371	1.6555924415588381	46.74396133422852	0.13034601509571075	0.3888827562332153	0.0004635104269254953	6.980091094970702	0.5997673273086548	45.74907302856445	143_113	534
537	0.10983072221279144	28.42766571044922	1.5841189622879028	8.405698776245117	0.05398299917578697	0.33450570702552795	0.00044126485590823	8.940954208374023	0.7245959043502808	83.22086334228516	143_113	537
548	0.4229191243648529	40.616600036621094	3.0269322395324707	34.95180511474609	0.16633573174476626	0.5603314042091371	0.0005322024808265269	6.176796913146973	0.4673888385295868	37.52585220336914	143_113	548
556	0.735168993473053	23.24030113220215	2.271265745162964	23.32237243652344	0.9066756367683412	0.03768518939614296	0.00029229591018520296	6.015859603881836	0.3491494655609131	30.71174430847168	143_113	556
558	0.1960611641407013	32.73739242553711	0.3206230401992798	35.380916595458984	0.09673655033111572	0.5575106143951416	0.0007845836225897074	5.179020404815674	0.5094606280326843	55.48287582397461	143_113	558
563	0.491162896156311	29.527530670166016	3.264811754226685	49.27468490600586	0.4208017587661743	0.27076858282089233	0.000179186012246646	7.021433830261231	0.3472403287887573	28.41024780273437	143_113	563
578	0.5019190907478333	41.233924865722656	1.5250626802444458	16.297372817993164	0.3558348119258881	0.3623925149440765	0.0008679374004714191	6.959404468536378	0.4487663507461548	33.268054962158196	143_113	578
585	0.7870705127716064	36.56198120117188	3.719964504241944	22.452096939086914	0.20886589586734766	0.3802917897701264	0.00037182826781645417	6.068850517272949	0.4755695462226868	29.504863739013672	143_113	585
588	0.3828406929969788	27.64512634277344	3.314228057861328	35.364410400390625	0.15007898211479187	0.3725192844867706	0.0008184398175217211	8.76832389831543	0.7596607804298401	54.10713195800781	143_113	588
602	0.3804607093334198	16.567840576171875	2.885138988494873	30.267276763916016	0.08457638323307037	0.2786965072154999	0.0007127711432985961	5.536459445953369	0.4163783192634583	38.736724853515625	143_113	602
607	0.4730399549007416	43.09102630615234	2.3676552772521973	10.538019180297852	0.550352931022644	0.4069238305091858	0.00048631857498548925	4.622164726257324	0.32427000999450684	34.795654296875	143_113	607
609	0.3289575278759003	37.13615798950195	1.2613856792449951	24.629383087158203	0.5874805450439453	0.17564870417118073	0.00048777088522911066	9.321877479553224	0.4707872867584229	30.726896286010746	143_113	609
610	0.4931184351444245	28.21453094482422	2.104376077651977	18.01603889465332	0.34740009903907776	0.2460125535726547	0.000784061849117279	6.963957786560059	0.5374937653541565	44.951271057128906	143_113	610
615	0.5154337882995605	26.13024139404297	0.014592130668461325	27.634441375732425	0.22901122272014615	0.3164026141166687	0.0007671021157875657	5.730793952941895	0.3133857250213623	30.84072113037109	143_113	615
627	0.7343097925186157	27.041683197021484	1.3952776193618774	26.06974601745605	0.023426782339811325	0.3848019540309906	0.0002688113891053945	5.470033645629883	0.2915872037410736	23.17709732055664	143_113	627
638	0.5205747485160828	31.03057289123535	2.073669672012329	29.267906188964844	0.7187734246253967	0.08128859102725983	0.0003785462758969516	8.30328369140625	0.34956860542297363	26.3323974609375	143_113	638
642	0.2487463653087616	45.13053894042969	2.1717302799224854	27.77293968200684	0.64913409948349	0.30196413397789	0.0006880530854687095	8.669102668762207	0.4416019916534424	30.55843544006348	143_113	642
650	0.8872182369232178	36.13558578491211	3.1179521083831787	15.18661403656006	0.4082588255405426	0.23071481287479398	0.000103104452136904	6.8656554222106925	0.3834737539291382	25.67821502685547	143_113	650
652	0.4934751093387604	45.73810958862305	2.2708065509796143	43.75390625	0.38613298535346985	0.5807211399078369	0.0005296487361192703	5.370965957641602	0.4230372905731201	34.13393020629883	143_113	652
653	0.4258714318275452	43.93559265136719	4.117852210998535	26.39558410644531	0.2303178310394287	0.5486302971839905	0.0004456796450540424	5.321891784667969	0.5071162581443787	42.19428253173828	143_113	653
669	0.5032037496566772	24.823932647705078	3.194032907485962	34.844898223876946	0.24423688650131226	0.16098985075950625	0.0008721861522644758	9.139386177062988	0.4203099012374878	25.34538269042969	143_113	669
