# Supplementary material for: Neuromodulation Reduces Interindividual Variability of Neuronal Output
Source: eNeuro. 2022 Aug 5;9(4):ENEURO.0166-22.2022. doi: 10.1523/ENEURO.0166-22.2022 (PMC9361792; doi:10.1523/ENEURO.0166-22.2022)
Supplement: Extended Data 1 — Supplementary Model code. Download Extended Data 1, ZIP file. [file enu-eN-NWR-0166-22-s01.zip › paperCode/fiData/powerFits.csv]

	fi_a	fi_b	fi_I0	gmi	modelId
0	7.7098061840332965	0.4586019793121531	0.5000000574883636	0.0	0
2	8.157566365769256	0.46190489532212464	1.193478721519323	0.0	2
3	7.130670917051056	0.4958858838066952	0.5848698106215977	0.0	3
8	8.66793000905378	0.39584190378376605	0.6803298488594939	0.0	8
14	8.807013542637351	0.3872971581815394	1.0030833531823586	0.0	14
20	7.775361839798703	0.4884566856249544	0.6447814957464323	0.0	20
21	7.986626136385581	0.4424612712924216	0.5598141644893192	0.0	21
24	8.297077294546984	0.4670470338848453	0.592194781635299	0.0	24
25	7.34876321384991	0.4888581721513251	0.6017201383652049	0.0	25
26	7.679320474163543	0.4563005331429481	0.5306032164410472	0.0	26
27	7.4224101577343164	0.45371660116120005	0.5007622361007569	0.0	27
28	8.401199111107625	0.3354649892524619	0.01911251064338884	0.0	28
31	7.283647611212137	0.41947428275608184	0.034644729327071966	0.0	31
33	8.20325909757933	0.3569654187629333	2.2602633318264342e-06	0.0	33
36	8.630819790087788	0.35248489765399693	0.5470026859377929	0.0	36
38	8.469723717597367	0.418910547080094	0.21618158761764372	0.0	38
45	9.13930464686125	0.300741067152316	0.36305675566568635	0.0	45
47	7.776914549213025	0.4321802515290341	0.061061485786846226	0.0	47
55	7.255089308915815	0.4621312469041766	0.11806060691844478	0.0	55
61	7.771179552321195	0.4523523044636121	0.15068798811000444	0.0	61
64	8.04520591764475	0.3878605597746176	0.047825408172996936	0.0	64
73	8.120471814827168	0.41258717784618787	0.19145270332642822	0.0	73
78	8.00627039831636	0.422217676079187	0.06043696472159393	0.0	78
79	7.878410268440183	0.42309259917653724	0.060780192011075956	0.0	79
87	12.861929939822716	0.21824034039437726	0.26589605567580854	0.0	87
90	10.296951807383788	0.3907161752163237	0.07202617465866307	0.0	90
95	13.031350945526732	0.2234322795002163	0.0969966677193041	0.0	95
98	12.85535714190149	0.2427025384213559	0.2351899956525159	0.0	98
99	12.852926705921051	0.2292904652308306	0.187911662951962	0.0	99
100	13.72919307684939	0.19542896290652265	0.7090642532906979	0.0	100
102	13.01483032121929	0.2186042769296674	0.16911182593016977	0.0	102
216	6.352101152685946	0.35865500080263985	-2.4719061488072103	0.0	216
292	7.5607090162672606	0.32200074807344137	-1.4827066471477335	0.0	292
304	6.472317595623441	0.4223178555721119	-1.4878982234294709	0.0	304
305	9.239277261184059	0.26251377028263057	-0.42636362647267556	0.0	305
342	12.227625414198851	0.2599431473385421	0.42341804735896404	0.0	342
359	10.484148194137806	0.3441275083779515	0.2349115636590178	0.0	359
363	9.986946739061933	0.2546273229691806	0.2686188150070799	0.0	363
377	7.992132455751721	0.4069145107339026	-0.9793128387220105	0.0	377
404	8.744708390121717	0.3297588441212467	-0.4999999297468431	0.0	404
417	10.467365230666829	0.24114854538362546	6.158440423933303e-06	0.0	417
420	11.292320853584227	0.2157290456649225	0.010315464714285644	0.0	420
428	10.821074423165657	0.23559685844395986	0.10595694581293438	0.0	428
437	10.094902268335789	0.2374207576437335	0.06982958798790152	0.0	437
438	7.569581850062785	0.46904618683521637	0.033509014663037906	0.0	438
445	8.812391226540859	0.3309788452476222	0.003267958411605848	0.0	445
448	9.573915888230898	0.2733195882525566	0.007119156523412051	0.0	448
453	9.470492305795714	0.3173027707552905	5.802034728800521e-05	0.0	453
460	9.477478496045425	0.32432958327968586	0.11598142086195479	0.0	460
466	9.516973796650309	0.3258222909850392	8.251907779353438e-05	0.0	466
470	8.975387669812246	0.3782908512971399	-0.23527187590126497	0.0	470
471	8.942977201337738	0.37437913971908277	-0.45985992732068615	0.0	471
475	8.532925037880295	0.43213640333044123	-0.37598210231661927	0.0	475
479	9.353912790166236	0.3700381590913237	-0.4999998592623051	0.0	479
480	9.2585442172739	0.3798806172799432	0.22731268558484136	0.0	480
481	8.433840753423974	0.4157578885335721	-0.493172250412902	0.0	481
484	9.566887689389626	0.3747208470758136	-0.3289871859469607	0.0	484
492	9.381486476830954	0.3560111301534834	-0.3499368189522096	0.0	492
497	7.901516341249474	0.43541821666090375	-0.4999999402999948	0.0	497
502	9.191601314056099	0.3752842165269049	0.13700291660690983	0.0	502
512	9.573496809915028	0.35416318859479345	2.9119848736199137e-06	0.0	512
513	9.68674146178675	0.3434943237845393	-0.49999980157698076	0.0	513
527	8.69219887346079	0.42494112585373467	-0.4887603787693458	0.0	527
529	9.255151852425584	0.3539075487683765	-0.48159870425119233	0.0	529
534	8.970440839742006	0.4121319790780014	-0.4911161907655477	0.0	534
537	9.225674122087712	0.3533449546573834	-0.7037766606162454	0.0	537
548	8.561428924691153	0.39235708092346505	-0.9706491817253895	0.0	548
556	8.206689715762787	0.39692418714999556	-0.45636124407916967	0.0	556
558	7.437213307585898	0.485215726296897	-0.98249380527233	0.0	558
563	9.042337285775494	0.3428274066807107	-0.2495985671536701	0.0	563
578	8.686665632346738	0.3824763851293811	-0.7340965983664872	0.0	578
585	9.079191445842758	0.383511913637849	-0.4999998420762538	0.0	585
588	7.084617011430497	0.4834888065970911	-1.4825066931570587	0.0	588
602	8.412820834859389	0.425586072643082	-0.4999999723499596	0.0	602
607	8.60807114602095	0.3800278713867929	-0.4999999703617961	0.0	607
609	9.14498473863209	0.3447223262127323	-0.2654311457975281	0.0	609
610	7.15519948529865	0.4782098092626415	-1.249659353724749	0.0	610
615	9.739627551105622	0.3143632208180109	-0.49999988803212636	0.0	615
627	9.823384484377165	0.3377320304267496	-0.031114692036982063	0.0	627
638	8.829714366173668	0.34731992888162844	-0.38014259416166696	0.0	638
642	9.87083131732787	0.3124649196171401	-0.2640914619575766	0.0	642
650	9.429732214142431	0.32303722782549926	-0.49999998300384707	0.0	650
652	8.44510768835237	0.4052008271012617	-0.7810079733851112	0.0	652
653	8.910233582099261	0.4065482905973731	-0.3735136116843887	0.0	653
669	8.060715922043602	0.4591802555257267	-0.4833374299498124	0.0	669
676	7.845163742737661	0.46806099380156774	0.03462572913059486	0.04	0
678	9.445724698225288	0.31216653881337214	0.5000000579079064	0.04	2
679	8.538359596834235	0.40160737656096174	0.06513892629965995	0.04	3
684	8.738370289556496	0.40114624507385005	0.03569961391677146	0.04	8
690	7.975854926605922	0.45925357122151667	0.04204486387494575	0.04	14
696	8.562892613747858	0.44476049221607256	0.2110536353279542	0.04	20
697	8.907155715386667	0.4068344116869492	0.22927169106117906	0.04	21
700	8.66976072503569	0.4715981879872336	0.11616736335101002	0.04	24
701	8.46094796371578	0.44591231896711064	0.24333931618302962	0.04	25
702	8.021361458959865	0.47075091087869997	0.19774005974513365	0.04	26
703	7.072367202649826	0.5307974499744489	0.09552806304075057	0.04	27
704	7.661793016137824	0.3946532282688292	-0.9999999034970334	0.04	28
707	7.771834365354578	0.39249127605971346	-0.49999987275773383	0.04	31
709	7.067113288420791	0.4787441401957369	-0.4861116475847578	0.04	33
712	9.040185084916601	0.3314509634188343	0.0196009087037923	0.04	36
714	7.48923327743341	0.47008446500273543	-0.4941412262614586	0.04	38
721	9.525326043751802	0.2836043742390265	-0.1253852854835643	0.04	45
723	9.264410778494108	0.309222285264394	-0.32397351548434355	0.04	47
731	7.180930878466748	0.4751139103442049	-0.465372655787039	0.04	55
737	8.874295791096348	0.3651840913087966	-0.4999999765970156	0.04	61
740	8.569963902404696	0.3627880925966379	-0.36838418633059333	0.04	64
749	8.078979515590479	0.4237904168464344	-0.4999999101436496	0.04	73
754	8.771798828164805	0.377976896689781	-0.49999999833481795	0.04	78
755	8.90172867947296	0.3616023778468313	-0.49999998586882477	0.04	79
763	13.532189721987466	0.19285501463986643	-0.22066687918599423	0.04	87
766	13.383094445778248	0.20031591515634267	-0.35438582808852676	0.04	90
771	13.564097859623862	0.20541191653331234	-0.38800499703876945	0.04	95
774	13.50525465421877	0.21901125831587062	-0.201428016067495	0.04	98
775	13.423447513813382	0.2086753968125326	-0.24852527411216319	0.04	99
776	13.277755832930032	0.21902299029926053	-0.11549920339617974	0.04	100
778	13.456026636858779	0.2043518872652709	-0.25561037817432375	0.04	102
892	6.727360811694232	0.33834649030383834	-2.9999999400135335	0.04	216
968	6.31819325522099	0.43690937499564003	-1.978704524478396	0.04	292
980	8.233475327151051	0.27598351279293765	-1.9999999923012903	0.04	304
981	7.032043750850092	0.3993327044910336	-0.9814774602544244	0.04	305
1018	12.584280639600296	0.24900499942189253	-0.15737619183693635	0.04	342
1035	10.811939892589674	0.33348942596067405	-0.37296712564359313	0.04	359
1039	10.2525619516919	0.24716543459279045	-0.2760389086115247	0.04	363
1053	8.645331363749643	0.3737882240601407	-1.4805217335569965	0.04	377
1080	9.120298732090246	0.32109694694016044	-0.969964655600262	0.04	404
1093	10.770708844227357	0.23216067700480716	-0.4999994179634639	0.04	417
1096	11.399355685639277	0.215052902136944	-0.6112807522457477	0.04	420
1104	11.405024465048774	0.21149786110933358	-0.3182207118193576	0.04	428
1113	10.220147478442264	0.23580248401260043	-0.4432473544922922	0.04	437
1114	10.674124946750483	0.22279331551685816	-0.49999988598992645	0.04	438
1121	9.078018465015262	0.3274232842462726	-0.4851619123431399	0.04	445
1124	8.602146144373211	0.3437923865965614	-0.9999999781497261	0.04	448
1129	9.998936335613427	0.29850181361088735	-0.49999996004265557	0.04	453
1136	9.76019166777309	0.31500130754589883	-0.37559937172052554	0.04	460
1142	8.134249867756969	0.4573930687737842	-0.488621780924337	0.04	466
1146	9.473065979642998	0.35516544333852573	-0.856156538996359	0.04	470
1147	8.95479620524202	0.3845969383758806	-0.7835062283655827	0.04	471
1151	9.353689878614864	0.389048358364416	-0.7565188384393727	0.04	475
1155	10.125023303248106	0.3351901213782551	-0.9396086468833627	0.04	479
1156	9.785972993894278	0.3380836402193364	-0.4999999804077002	0.04	480
1157	9.081539331171378	0.38986384137205454	-0.7911604284927394	0.04	481
1160	10.288015332507854	0.3415346131517885	-0.7956784093395155	0.04	484
1168	9.83218126506599	0.3370921973942287	-0.814284650196776	0.04	492
1173	7.706730862953831	0.4519848846004406	-1.279294363732386	0.04	497
1178	10.542253671809167	0.2713007441198891	-0.49999993385929165	0.04	502
1188	8.916635295688272	0.40833706935327	-0.8300363380144815	0.04	512
1189	10.269643606955247	0.31829526185619406	-0.9999999757421548	0.04	513
1203	9.595234964467437	0.37832502855957756	-0.8618218013639612	0.04	527
1205	10.080313025106895	0.31695548045128125	-0.9988162316075798	0.04	529
1210	9.911933485241747	0.36370906291729604	-0.9210074313750776	0.04	534
1213	10.317640562597868	0.29473534070376317	-1.1675665308861514	0.04	537
1224	9.323079664466555	0.3598531096219803	-1.346196889159716	0.04	548
1232	7.334419671543523	0.45766789378311623	-1.4634230480304162	0.04	556
1234	8.542281648179342	0.41488917280311427	-1.499999991264957	0.04	558
1239	9.209431645879926	0.3400640935712387	-0.8410674208212735	0.04	563
1254	8.990521441815776	0.37086852344663535	-1.3108478982770762	0.04	578
1261	8.996451701542012	0.4130689201585943	-0.8272666133167852	0.04	585
1264	7.85012962154854	0.43525759083865434	-1.9050038315821447	0.04	588
1278	8.037280594605928	0.47646047900248245	-0.9357191664341652	0.04	602
1283	8.018374677640562	0.4291783140036982	-1.4020520380300574	0.04	607
1285	9.647755542502392	0.3224276611459311	-0.7089295690054083	0.04	609
1286	7.550277033772134	0.45714067170205497	-1.8224155468538688	0.04	610
1291	10.325473438764643	0.2941020400329288	-0.9999999833213792	0.04	615
1303	9.64691073901712	0.3562909248689273	-0.7410886123165219	0.04	627
1314	9.237890432801363	0.3307823132932546	-0.8413760213696203	0.04	638
1318	10.5042075624569	0.28425639172069583	-0.7015752709629236	0.04	642
1326	9.751187352084767	0.3163443215542141	-0.9999999137354868	0.04	650
1328	8.475088916899418	0.4088399376705423	-1.4999999750278008	0.04	652
1329	7.93981169274047	0.461911249628681	-1.4999997759672836	0.04	653
1345	10.00723830781523	0.3171825266664575	-0.9530067702728018	0.04	669
1352	8.132596632727898	0.4574179197320926	-0.46426165339215303	0.08	0
1354	9.641906085609087	0.3124710251240003	0.0005176985962894384	0.08	2
1355	9.206499924812112	0.36745050544851177	-0.46897394038008366	0.08	3
1360	9.24467518225759	0.37618433100059123	-0.49971270387638606	0.08	8
1366	8.721851486998153	0.41950067700363985	-0.4999999616215379	0.08	14
1372	9.395971430510404	0.3999369591869172	-0.22536232499245892	0.08	20
1373	8.675051494038076	0.4104770248611716	-0.9875875772433591	0.08	21
1376	8.346882147066037	0.4658689032761388	-0.9649987388106581	0.08	24
1377	8.320230712619152	0.4332492271160752	-0.8512221802542085	0.08	25
1378	9.091763329862093	0.3981151410480712	-0.43518632316520756	0.08	26
1379	8.450111404593557	0.414846319119382	-0.4938959101306579	0.08	27
1380	8.076270822291068	0.3815138498804569	-1.4992312246285249	0.08	28
1383	8.028716589278604	0.39230823892246464	-0.7961722721721222	0.08	31
1385	8.75207115724381	0.3427463278228576	-0.9693596904499783	0.08	33
1388	9.794228163546677	0.2925124620717464	-0.39067862508479	0.08	36
1390	9.912295289953963	0.34373531050820305	-0.9904691625566193	0.08	38
1397	10.02160062589088	0.2603104954383795	-0.6014861894638845	0.08	45
1399	8.645870355434505	0.3517143728575676	-1.456942377279577	0.08	47
1407	8.400636518743253	0.3833620090576976	-0.7824042457288509	0.08	55
1413	9.179069033628785	0.3690361606631377	-0.7933705470723511	0.08	61
1416	9.175490204974318	0.33380170764701567	-0.7716837205364075	0.08	64
1425	8.675418781764959	0.4013868240014608	-0.962693027754971	0.08	73
1430	8.876043259784264	0.39175554603613694	-0.8735372392507097	0.08	78
1431	7.954209564864367	0.43688681997968215	-1.4999998025216181	0.08	79
1439	14.188374996907411	0.17011106379179095	-0.7161433342330058	0.08	87
1442	14.00176950055216	0.18031511628594454	-0.8293629288108334	0.08	90
1447	14.104139212148583	0.18810493694976452	-0.8920554243529776	0.08	95
1450	14.169926681678415	0.19604263511955244	-0.6658632991358315	0.08	98
1451	14.009642504437796	0.1885893713064734	-0.7105324305347227	0.08	99
1452	13.820315773595874	0.19827400795819275	-0.6504781862736116	0.08	100
1454	13.90841099511145	0.19007932909833863	-0.7049444954117787	0.08	102
1568	7.183912310898706	0.31367608257572377	-3.499999989638596	0.08	216
1644	7.95895945021127	0.3087824740931524	-2.465446922168161	0.08	292
1656	8.337767029285107	0.2778406296656869	-2.494646978067943	0.08	304
1657	9.351888679168686	0.26913691853785704	-1.4778860997565089	0.08	305
1694	13.13562886689353	0.229268341840303	-0.6912608471950735	0.08	342
1711	11.384656714944992	0.31104161698002114	-0.929432790190604	0.08	359
1715	10.532368973577343	0.23954035594593273	-0.8171724793696374	0.08	363
1729	9.346590030434562	0.3337787077988296	-1.949555396907589	0.08	377
1756	9.423240474458602	0.30468177892923914	-1.4999999331198621	0.08	404
1769	11.218187529959282	0.21531829367742708	-0.9699809081792947	0.08	417
1772	11.894901765812243	0.1956721685863033	-1.1025830902950116	0.08	420
1780	11.969954744713903	0.18948715611016287	-0.7794825012692781	0.08	428
1789	10.611581181300263	0.2213698903239869	-0.8596806907741549	0.08	437
1790	11.145835090340212	0.2052221189618564	-0.9621535188618604	0.08	438
1797	9.41085366893477	0.3159351203641443	-0.9999999682548036	0.08	445
1800	8.988680011427508	0.33198977149552056	-1.4908933840498864	0.08	448
1805	10.01169781831319	0.3063533991891656	-1.1818825752534752	0.08	453
1812	10.174782547883565	0.29876843816484605	-0.837058198263134	0.08	460
1818	9.400824581260904	0.3490855443052918	-1.2980668427192419	0.08	466
1822	10.300248990624448	0.3152409314017196	-1.392975795480928	0.08	470
1823	9.624679661169859	0.3469447495437048	-1.4999998803421757	0.08	471
1827	10.123664881462314	0.35171929859010426	-1.17449456372916	0.08	475
1831	10.987891454972617	0.29815072877636617	-1.3784733917075658	0.08	479
1832	9.943765202890633	0.33799379771027965	-1.030893707893059	0.08	480
1833	9.373732695625286	0.3714436183178317	-1.7392089036477645	0.08	481
1836	11.058852737716045	0.3080584736976214	-1.268757728000218	0.08	484
1844	10.34074023423161	0.3160219486356438	-1.2726553928526516	0.08	492
1849	8.616675050626217	0.39931284335965306	-1.7271139708582275	0.08	497
1854	10.806184308150373	0.26503306528346515	-0.9999999400234658	0.08	502
1864	9.10486800405589	0.4034145144523112	-1.4895220007457652	0.08	512
1865	11.012008262707527	0.2874173692003632	-1.4637385106063203	0.08	513
1879	10.456031914903301	0.33768557856628756	-1.275354951273439	0.08	527
1881	9.698046395930827	0.3452221436444678	-1.8612366390902675	0.08	529
1886	10.894323702048117	0.31818846581204463	-1.3593658839632146	0.08	534
1889	11.333307306487194	0.2461590294917014	-1.6634295095741252	0.08	537
1900	9.843572226075587	0.32952159845665635	-1.9999999491350058	0.08	548
1908	7.951166744291936	0.42022496860952013	-1.9999999786117042	0.08	556
1910	8.423089690615907	0.42875749312962935	-2.2848092808117517	0.08	558
1915	9.595489055774937	0.3243166924387471	-1.3756064981711493	0.08	563
1930	9.548575346318158	0.34542629742492603	-1.8211650039485594	0.08	578
1937	9.78862202325078	0.3720554961614595	-1.4628626655960308	0.08	585
1940	8.715295608884889	0.38814907895804074	-2.3008249837367782	0.08	588
1954	9.847335252652499	0.36236972811371865	-1.499999984571933	0.08	602
1959	8.58500814546703	0.4008397990635176	-1.999999931912574	0.08	607
1961	10.088984502984905	0.3033976739640225	-1.1976207301942463	0.08	609
1962	8.252311865456685	0.4183840763752987	-2.3132282509644786	0.08	610
1967	9.67744234669704	0.33405397786488056	-1.9284665040911633	0.08	615
1979	9.840067187209389	0.35151135753839696	-1.36500968897033	0.08	627
1990	9.638485065791096	0.31472654082370366	-1.3293882799699395	0.08	638
1994	11.008769012333502	0.26328287166898534	-1.2081794595860769	0.08	642
2002	9.40339970410489	0.3470728812124353	-1.6808681927369995	0.08	650
2004	9.251131762083023	0.3701179541753499	-1.9999999382655351	0.08	652
2005	8.740560550703858	0.42064852387740964	-1.9999998747096823	0.08	653
2021	10.510227531318243	0.297391064363601	-1.3702399287964244	0.08	669
2028	8.736517793650549	0.42762986029746947	-0.8815186604936361	0.12	0
2030	9.899150891906848	0.30700629672318847	-0.4999999339915721	0.12	2
2031	9.297412035840473	0.36291378944623004	-1.1525790843843402	0.12	3
2036	9.905983352953156	0.3457553412856935	-0.9881695050084013	0.12	8
2042	8.539630191778775	0.43552734780642194	-1.3311639075995703	0.12	14
2048	9.858032845966122	0.37607781010384767	-0.802587527718903	0.12	20
2049	8.79614899553233	0.4493816450717963	-1.2767544852845245	0.12	21
2052	9.508711482622413	0.4028677716208458	-1.4280457414067975	0.12	24
2053	8.798875615073174	0.4098245637368902	-1.444816813457782	0.12	25
2054	8.3983248538327	0.4355723094114342	-1.499999906863615	0.12	26
2055	8.92978560594394	0.41134596551953995	-0.8828042226505051	0.12	27
2056	9.003522807618674	0.33150513565831685	-1.9788106479524277	0.12	28
2059	8.739596330875495	0.35045011992421676	-1.499999933340794	0.12	31
2061	9.329205882432435	0.31636739844378736	-1.3920600920388604	0.12	33
2064	10.51906841507092	0.25814912514531674	-0.8272223753036332	0.12	36
2066	9.428050419598918	0.3697004511530061	-1.9999999699420976	0.12	38
2073	10.535593530243375	0.23688176181270726	-1.094845534030654	0.12	45
2075	9.095531237808512	0.3321726075528226	-1.9770420450791846	0.12	47
2083	9.177786418053687	0.3396198805999196	-1.4420216569753985	0.12	55
2089	8.093815357347399	0.4497914993200554	-1.8830231109355884	0.12	61
2092	9.798345168608499	0.30520641646908536	-1.1984127587194204	0.12	64
2101	9.284586947373151	0.3834395223524547	-1.3161106845306656	0.12	73
2106	9.347022226085887	0.3658759637424293	-1.7692556194494486	0.12	78
2107	8.663222934551625	0.4220393656831469	-1.769397088630203	0.12	79
2115	14.704779759847128	0.1535504002557149	-1.2933343894634721	0.12	87
2118	14.564304671984772	0.16332067510541837	-1.3483892997007292	0.12	90
2123	14.180891898308365	0.18842670469641473	-1.5747006541804431	0.12	95
2126	14.815019579481389	0.17508712488681688	-1.153950133228078	0.12	98
2127	14.567549752457726	0.17062849346157802	-1.1967542307635806	0.12	99
2128	10.401297788647275	0.38775627063042306	-1.4543316704533367	0.12	100
2130	14.366211342091722	0.17606106349842693	-1.168624744491693	0.12	102
2244	6.872481439348374	0.3372398900685685	-4.411644522847762	0.12	216
2320	8.292366763889797	0.29468254258433463	-2.9050189791310843	0.12	292
2332	8.550024243612059	0.2707145021163026	-2.9754253454890636	0.12	304
2333	9.83699183384885	0.2528805957805214	-1.9316980441250764	0.12	305
2370	13.550153144341351	0.21561483756301728	-1.3025784354371062	0.12	342
2387	11.53116017702166	0.30836210322226365	-1.6160889715606732	0.12	359
2391	10.69523479010319	0.23664637796150267	-1.4362104449855322	0.12	363
2405	10.139567151222188	0.2969562685026915	-2.4037579259282946	0.12	377
2432	9.666246347939389	0.3012331204794873	-1.976520376178307	0.12	404
2445	11.68040553168357	0.19858423310261553	-1.4482367365127917	0.12	417
2448	12.398181058059523	0.17687860084459098	-1.608316192762552	0.12	420
2456	12.497965178368927	0.1705023702305468	-1.2777792172594384	0.12	428
2465	11.011238545476514	0.2070847167612833	-1.292485521813015	0.12	437
2466	9.811293762654493	0.31699622293969726	-1.360220207553492	0.12	438
2473	9.736995695373077	0.30687436978243765	-1.4999999542569744	0.12	445
2476	9.681202958382514	0.30480192082071755	-1.8797519578182134	0.12	448
2481	10.309433348246294	0.2940709636400133	-1.8397004117376161	0.12	453
2488	10.626422752919993	0.2811128668682329	-1.3040425279897618	0.12	460
2494	10.083766225054898	0.3174632818191012	-1.752135967196979	0.12	466
2498	11.170739424598871	0.27764983559700745	-1.9200894811472857	0.12	470
2499	10.006135869208418	0.3345522866366907	-1.9999999320795847	0.12	471
2503	10.874757112128844	0.3179205408055715	-1.617911370313577	0.12	475
2507	11.841986550677312	0.2643747742517419	-1.8368490519037075	0.12	479
2508	10.505086343098457	0.31492915046706577	-1.4692417229705779	0.12	480
2509	10.01729162665545	0.34163278934476926	-2.321772262131874	0.12	481
2512	11.858324161536368	0.27606270639276664	-1.7477207279459177	0.12	484
2520	10.893072166243968	0.2937571044685647	-1.732101846011849	0.12	492
2525	9.581568790248761	0.34859606462322	-2.182750315722526	0.12	497
2530	11.176500813196279	0.25316145434611204	-1.4770861916660303	0.12	502
2540	9.911557833877714	0.37008027882245315	-1.9616776621729977	0.12	512
2541	11.767756778868186	0.25822254605372	-1.9346231839528019	0.12	513
2555	11.268419334661521	0.30279609106796485	-1.7200683207937715	0.12	527
2557	10.180240394841581	0.3256297058011953	-2.4983470133571966	0.12	529
2562	11.822950878883688	0.2793313382668721	-1.8252345452584517	0.12	534
2565	12.190501068799476	0.2102731467311837	-2.202159806283626	0.12	537
2576	9.740699866300616	0.33811334864462095	-2.7634428824565056	0.12	548
2584	8.459633846767325	0.3988498329113146	-2.4999999495807415	0.12	556
2586	9.034095193428692	0.3966209193732906	-2.9189708611758465	0.12	558
2591	10.135029757553765	0.30145381956415246	-1.8672216886567448	0.12	563
2606	10.191806980531322	0.3175452342254539	-2.3167329267172923	0.12	578
2613	9.53260206965867	0.38518281182197067	-2.3109114310235417	0.12	585
2616	9.554891577305487	0.34655944435277014	-2.728076162303308	0.12	588
2630	9.989537667150255	0.3588578350613218	-2.2124682100412123	0.12	602
2635	9.419032606005716	0.36195974473833703	-2.4817215142667095	0.12	607
2637	10.63984914757604	0.280152535628882	-1.6597872541816592	0.12	609
2638	9.066584113526437	0.37696506247051287	-2.7857503283791005	0.12	610
2643	10.351161305783636	0.3055070590643138	-2.4459863815216187	0.12	615
2655	10.280429775793252	0.3342114284796476	-1.9214312594163143	0.12	627
2666	10.15271102322924	0.29401187952387153	-1.7802471061913372	0.12	638
2670	12.242613185420867	0.21270251990899308	-1.4439710829979928	0.12	642
2678	9.49452437819814	0.34760764453969034	-2.291933943625098	0.12	650
2680	9.528039545617	0.36056764071805025	-2.638999271876672	0.12	652
2681	9.557289362590428	0.3828258829950875	-2.4999999242517106	0.12	653
2697	11.025488833976393	0.277876432614535	-1.7980434430578185	0.12	669
2704	9.367166062710117	0.39762679522818084	-1.3126359207841916	0.16	0
2706	10.425865295268823	0.2857392840979627	-0.9342894854979064	0.16	2
2707	9.993725939719502	0.32883690366654245	-1.6670478462594527	0.16	3
2712	10.751568236921113	0.30803424100461535	-1.4408101399031423	0.16	8
2718	9.405391972764408	0.39139496786018346	-1.8553569693845184	0.16	14
2724	10.825849926591403	0.32994139209407414	-1.2468165225535675	0.16	20
2725	8.825198387280313	0.4303805007144515	-2.482172091921205	0.16	21
2728	10.694204916664553	0.3468360188103642	-1.8969178106640037	0.16	24
2729	9.626202848939737	0.36981679909112275	-1.9394539645454332	0.16	25
2730	9.09895635907801	0.4063198224661073	-1.9663231522283318	0.16	26
2731	8.121584266691757	0.4555369824551172	-1.9190535101842365	0.16	27
2732	8.598485920873863	0.3597844898222068	-2.8783685478491554	0.16	28
2735	8.700910150804166	0.3594426913632974	-2.1873458942952286	0.16	31
2737	9.922712084258524	0.29045167865369986	-1.8285850161991442	0.16	33
2740	11.17713276592811	0.22943832194675512	-1.2990760760552802	0.16	36
2742	10.257061503724595	0.3353872652271692	-2.499999985152053	0.16	38
2749	11.11595573399261	0.2114138843707083	-1.5788628739311246	0.16	45
2751	9.567482679495386	0.31255496877520994	-2.4616408343362863	0.16	47
2759	9.684101528644998	0.3189080635887822	-1.9467920252185666	0.16	55
2765	8.665547511451136	0.4241346795318624	-2.367820300028346	0.16	61
2768	10.165014918990332	0.2897748255387366	-1.7481544613288043	0.16	64
2777	9.208516339985023	0.3805315880363761	-2.197363682207757	0.16	73
2782	9.613581464957457	0.3542164458896003	-2.499999943999017	0.16	78
2783	8.915094581407008	0.3935704453341999	-2.7957493751395157	0.16	79
2791	15.082601698454873	0.14295116199979124	-1.9345073509158053	0.16	87
2794	15.033988681761436	0.15024134512753937	-1.922700654828751	0.16	90
2799	15.049329853360558	0.160800565581995	-1.974171886081501	0.16	95
2802	15.40669607672744	0.1571925111128199	-1.6743400686764984	0.16	98
2803	15.077388481481993	0.15553348766014435	-1.712004558897108	0.16	99
2804	15.083871742317434	0.15636384985107116	-1.6457041692309082	0.16	100
2806	14.822840827263315	0.16263296105822683	-1.645888059527447	0.16	102
2920	7.2970432323756125	0.31493819253217453	-4.940540889869019	0.16	216
2996	8.639347937939327	0.2800883790068177	-3.356828357024081	0.16	292
3008	8.879862703363733	0.2579879240166682	-3.4127259951783855	0.16	304
3009	9.77162401496709	0.25980444573108474	-2.622665830841432	0.16	305
3046	14.207783694432042	0.19363438658545168	-1.83101983184194	0.16	342
3063	12.90620027954248	0.25608298328533907	-1.944559340754188	0.16	359
3067	10.583621445602724	0.2462236962206009	-2.1716271820036295	0.16	363
3081	10.895998325232007	0.2648714708687735	-2.878567731043237	0.16	377
3108	10.129512445823668	0.2816849657940228	-2.4999999601671865	0.16	404
3121	12.120312740700534	0.1835578009449867	-1.9463857630773431	0.16	417
3124	13.15322061250879	0.14955493147325494	-1.9957961737858971	0.16	420
3132	9.599061801389876	0.33466055993660043	-1.9936507852191228	0.16	428
3141	11.433285352553336	0.19232097076564497	-1.7326181064706876	0.16	437
3142	12.09145339361117	0.1714467256331762	-1.9497621361764375	0.16	438
3149	10.096956454250956	0.29710407836855074	-1.966933973222513	0.16	445
3152	9.347698185334648	0.3230109663552563	-2.808811354767325	0.16	448
3157	11.030886589693537	0.2638605337193682	-2.344361451458315	0.16	453
3164	11.137384619736988	0.2614914313759016	-1.7620581369639563	0.16	460
3170	10.790779118320643	0.28686857173981967	-2.214178998629344	0.16	466
3174	11.36411696289858	0.2712281433656594	-2.6925344005134946	0.16	470
3175	10.67408573696837	0.3079475800140639	-2.4382643533033774	0.16	471
3179	12.74111992979808	0.24017247324054716	-1.7479168156533733	0.16	475
3183	12.668899924587453	0.23427083245238065	-2.316758678397633	0.16	479
3184	11.141878405755007	0.28943363337307826	-1.898385089755923	0.16	480
3185	10.828134781160138	0.30688276469505893	-2.8552790320866928	0.16	481
3188	13.46490143462932	0.2162404366544407	-1.949773847729434	0.16	484
3196	11.473176056114694	0.27142889061454667	-2.196604560214705	0.16	492
3201	10.527633767077099	0.3041567566882823	-2.658502318410327	0.16	497
3206	11.677468236360975	0.23527594400864982	-1.9283293506808075	0.16	502
3216	10.021162572865807	0.36492687365130205	-2.6782381267947084	0.16	512
3217	8.91257773851287	0.42604423875199104	-2.8877610204041186	0.16	513
3231	12.103171647423734	0.2689038764313448	-2.1771499099617406	0.16	527
3233	10.549412184038317	0.3119868002779757	-3.1828977548312487	0.16	529
3238	12.694933008506407	0.24623171007573344	-2.312906079863383	0.16	534
3241	11.491771233853601	0.23653888287241093	-3.408290841147583	0.16	537
3252	10.435466757321096	0.30826145196996235	-3.280014927469701	0.16	548
3260	9.204811206099448	0.36521656497337734	-2.958057989906551	0.16	556
3262	10.027450398422532	0.3504228592988227	-3.41825414043271	0.16	558
3267	10.70312047115536	0.27860502645086416	-2.3594142604300323	0.16	563
3282	10.93449254201144	0.28666911520481597	-2.7942114351229237	0.16	578
3289	10.082951003667462	0.36203927725170726	-2.844807547936619	0.16	585
3292	10.372751473858573	0.30978553617901394	-3.179281180048117	0.16	588
3306	10.70644598779352	0.32733227100766876	-2.7847830478636784	0.16	602
3311	9.631356417114725	0.35356610761136587	-3.2517057861778866	0.16	607
3313	12.013842809155909	0.22284194059383686	-1.8431567108735902	0.16	609
3314	9.932041857617104	0.33700248769006086	-3.258037805528964	0.16	610
3319	11.101555762155362	0.2755447894661395	-2.9450186616575604	0.16	615
3331	10.846557154069668	0.3120958677250462	-2.4448589437016945	0.16	627
3342	10.621194435173729	0.2758716541322721	-2.272746795407376	0.16	638
3346	12.184959163037167	0.21749980553215129	-2.1950471686728794	0.16	642
3354	9.839864382497305	0.33484235895878794	-2.8335545701126907	0.16	650
3356	10.004076125588082	0.3403356079596665	-3.2456344259753855	0.16	652
3357	9.663519097093442	0.37962999572853123	-3.2488917452523336	0.16	653
3373	12.273601482774714	0.22993817644616674	-1.9605850127219349	0.16	669
3380	10.028309573021252	0.36787653137057524	-1.7504677088149485	0.2	0
3382	11.024610805536	0.26160367744610546	-1.3630885667231434	0.2	2
3383	10.763593169619707	0.2943187265502599	-2.172807923833031	0.2	3
3388	11.572338357939834	0.27453059249595374	-1.9117694160211676	0.2	8
3394	10.132790093323136	0.3582200315460052	-2.438697898090562	0.2	14
3400	11.772912694019668	0.2892043863179188	-1.7109119346928547	0.2	20
3401	8.529882486931713	0.4438990560989993	-3.4949600164031605	0.2	21
3404	10.847042636964462	0.33992934323277096	-2.6905464605167455	0.2	24
3405	10.518109897495531	0.33046407533419714	-2.4272791819582222	0.2	25
3406	9.207856170243568	0.40258493560304964	-2.755686584266814	0.2	26
3407	8.568021672004848	0.434074689694346	-2.4999999819838745	0.2	27
3408	9.208069948622347	0.33096664132544285	-3.4418555037372522	0.2	28
3411	9.265734749634555	0.33308859800743584	-2.7024978060237084	0.2	31
3413	10.532460178948446	0.26513693164661806	-2.2771529011475646	0.2	33
3416	11.80017940400667	0.20414220690050325	-1.7957876072043744	0.2	36
3418	9.976698644390602	0.35279006036560623	-3.355970408109392	0.2	38
3425	12.173867333516576	0.1671954885874456	-1.8628926385134124	0.2	45
3427	10.153153569382138	0.2892481145387388	-2.99799382286149	0.2	47
3435	9.617891470655765	0.32486678113065265	-2.715239607810939	0.2	55
3441	9.336261854858229	0.3848524078472355	-2.977969829781701	0.2	61
3444	11.462891885799415	0.23432611203275736	-1.9448654284285134	0.2	64
3453	9.649850393866814	0.36174787379463	-2.779969679637057	0.2	73
3458	10.513222276492627	0.31547718246941114	-2.9999999614700026	0.2	78
3459	9.501878960194608	0.365059521613172	-3.4626084816389793	0.2	79
3467	13.441880958595961	0.22579155325288117	-2.916436958272454	0.2	87
3470	15.498077737458383	0.13781477469041636	-2.451519898890786	0.2	90
3475	15.144083356999849	0.15986085692471566	-2.6944599619069285	0.2	95
3478	15.9022177847374	0.14345867882823576	-2.2396043346196253	0.2	98
3479	15.545479191481899	0.14207312106182451	-2.2571814835498523	0.2	99
3480	15.540386058011126	0.14361430255491178	-2.2087712974452534	0.2	100
3482	15.595485556278588	0.13957214711629634	-1.9899600735253125	0.2	102
3596	7.842615377412019	0.28767123970315683	-5.408063734506885	0.2	216
3672	8.98916373154945	0.2657369363746516	-3.822133531450863	0.2	292
3684	9.224323594114194	0.24489891161361146	-3.8589105224940035	0.2	304
3685	10.082497502443415	0.24970785217038288	-3.1211593967900186	0.2	305
3722	14.774828718227456	0.17653711993138047	-2.393374867237844	0.2	342
3739	13.000522056257477	0.25451660572152907	-2.6909053871921036	0.2	359
3743	10.965254181095897	0.23294460957035962	-2.721203314814731	0.2	363
3757	10.879775021118794	0.26653839034378396	-3.658466479618441	0.2	377
3784	10.148799893697616	0.2864885374893093	-3.1234207865916614	0.2	404
3797	12.523118294185275	0.1705640433356238	-2.4730587352661	0.2	417
3800	13.282687654102201	0.1469061653596673	-2.706891088958626	0.2	420
3808	13.311612123260527	0.14374894218270434	-2.4398878030168714	0.2	428
3817	11.86195375593524	0.17777060051611163	-2.1893495617106025	0.2	437
3818	12.489382208267052	0.1587226237475463	-2.4952613136764086	0.2	438
3825	10.192215080426955	0.2960464591004798	-2.6179430840741915	0.2	445
3828	9.6160187408805	0.31351714023483734	-3.4429186674547183	0.2	448
3833	11.750948499084512	0.23570767481232419	-2.855646787175019	0.2	453
3840	12.275651547816684	0.21766578225725797	-1.9820548141980145	0.2	460
3846	11.495445322969033	0.25846317889677783	-2.6905916651624238	0.2	466
3850	12.132473685091407	0.24141388276299658	-3.2757344353417324	0.2	470
3851	10.794242772825966	0.305900921382384	-3.072284984032728	0.2	471
3855	12.383236677428153	0.2569207069139635	-2.555379259166411	0.2	475
3859	12.673849788894403	0.23648466347384228	-3.088033689861376	0.2	479
3860	11.76992286208851	0.2657731922286955	-2.341755909267578	0.2	480
3861	11.030333083653511	0.2997995689476589	-3.5946366255456748	0.2	481
3864	13.462838986431196	0.21804895628215948	-2.7407346667305292	0.2	484
3872	12.913535212923987	0.21734511838241077	-2.365703574636281	0.2	492
3877	11.464177310657325	0.264668607678106	-3.1509477653968214	0.2	497
3882	12.191431772831695	0.21770707868664568	-2.3838464079888766	0.2	502
3892	10.646245159147442	0.3396870221780314	-3.2347039691807735	0.2	512
3893	13.177889516915942	0.2096604921847081	-2.934603410316558	0.2	513
3907	12.901910494408469	0.23952808966851066	-2.6555114125016823	0.2	527
3909	11.117506917578684	0.29035698905772844	-3.8139135828884925	0.2	529
3914	13.492114405060406	0.21875628664162533	-2.825153081826008	0.2	534
3917	9.955710495912529	0.32043631645817705	-3.9254107649550094	0.2	537
3928	11.16299018548135	0.27936973594623404	-3.793296572878711	0.2	548
3936	8.8299731229463	0.38396096454645956	-3.88249244700823	0.2	556
3938	11.017421512798354	0.3094588232018079	-3.922064708704847	0.2	558
3943	11.304048965626903	0.2555781138131886	-2.852050857866495	0.2	563
3958	11.663505355573735	0.2588845741394062	-3.2858815007359286	0.2	578
3965	10.771683071690232	0.3343843673121029	-3.3444647913101053	0.2	585
3968	11.199874991719133	0.27525324943369833	-3.6451729261001633	0.2	588
3982	11.632985607828706	0.2903746121353318	-3.289882774174006	0.2	602
3987	10.216916206486529	0.3288025388727179	-3.8811897860944327	0.2	607
3989	12.597452344911364	0.20245507450943712	-2.319737973456179	0.2	609
3990	11.764524955205403	0.2626773184400391	-3.3867010795587578	0.2	610
3995	11.259618152465443	0.2709978535454455	-3.6761498338694603	0.2	615
4007	11.015284773430384	0.3076512981213967	-3.106033228178536	0.2	627
4018	11.120743650124965	0.2573892527298656	-2.7609759972944445	0.2	638
4022	11.721935526630654	0.23870535422414224	-3.069323875015219	0.2	642
4030	10.316953689812024	0.31661874134467316	-3.3377553265378404	0.2	650
4032	10.59768846799306	0.31595633638153975	-3.8258299108089098	0.2	652
4033	10.486682880999574	0.3439120892733638	-3.789265177016409	0.2	653
4049	12.082807791983578	0.2403457787736736	-2.688099541255274	0.2	669
4056	10.710395210121664	0.3389770115826492	-2.1979748322039425	0.24	0
4058	11.62728921120848	0.238310554493647	-1.8101476613871892	0.24	2
4059	11.569992407932414	0.26025912893501496	-2.681121697611112	0.24	3
4064	12.35553846155554	0.24524274111598404	-2.4015018378390054	0.24	8
4070	10.218140003149927	0.3549969037829498	-3.239437443742631	0.24	14
4076	13.654009918835259	0.21773583112651637	-1.8685312230619173	0.24	20
4077	9.81302737685508	0.3828752471924687	-3.99999987622498	0.24	21
4080	11.874734491268704	0.29809909891700326	-3.2287895924858243	0.24	24
4081	10.722076586740814	0.323200331175929	-3.149540441528922	0.24	25
4082	9.829641579399802	0.3735081812134009	-3.3665350149899793	0.24	26
4083	9.277321905070878	0.4010535445796843	-2.9999999189419806	0.24	27
4084	9.9046477985806	0.30085024935030213	-3.97263352766961	0.24	28
4087	9.798935909447678	0.3099428370171463	-3.2434658772989433	0.24	31
4089	11.156613183089545	0.24060847183335962	-2.736576783144103	0.24	33
4092	11.687038618410298	0.21104266813705969	-2.588404764995078	0.24	36
4094	10.700604463292375	0.323786773405348	-3.918036401420991	0.24	38
4101	12.195355998962334	0.16863203608253968	-2.6191218713904325	0.24	45
4103	10.900258672264618	0.260639138117035	-3.424346697442238	0.24	47
4111	10.118745832919336	0.304331618494519	-3.25500589411103	0.24	55
4117	10.09052807592374	0.35290043970682483	-3.499999942548752	0.24	61
4120	11.412877346824425	0.23852165128541647	-2.687905444370317	0.24	64
4129	10.226966115246237	0.33743928695531117	-3.333092244243889	0.24	73
4134	10.951635507617947	0.2999041238659239	-3.646018027499405	0.24	78
4135	10.390477112650913	0.3287834271091148	-3.9908752012894486	0.24	79
4143	11.80034251915309	0.2562688449263848	-3.3998046733569325	0.24	87
4146	14.19598339638786	0.21800498868061757	-2.82016647430379	0.24	90
4151	15.554636406714826	0.14904227509543463	-3.287275232772212	0.24	95
4154	11.38625870107455	0.35480855673471046	-2.9505199415747443	0.24	98
4155	15.927016957228158	0.13215678950184379	-2.8456256880446587	0.24	99
4156	15.21169666880529	0.1559208045207677	-3.121063396913775	0.24	100
4158	15.671798518488222	0.13939953821348194	-2.6610614232476935	0.24	102
4272	7.6616083426944925	0.29873730931095827	-6.319383687199848	0.24	216
4348	9.379854298868102	0.24997870981108233	-4.279366213628148	0.24	292
4360	9.594214462344118	0.23110658532496042	-4.305528895434014	0.24	304
4361	10.424176908992083	0.23834306835479918	-3.6245514195972306	0.24	305
4398	14.890787201989978	0.17453307630510465	-3.1432848924338894	0.24	342
4415	13.739052933071575	0.23042779245219963	-3.241936909328755	0.24	359
4419	11.441596240763532	0.21673407222362814	-3.2332398998903282	0.24	363
4433	11.525855220471742	0.24121605921021563	-4.2001131878175535	0.24	377
4460	10.516242425851068	0.2738156674369258	-3.650108140179008	0.24	404
4473	12.952211095654668	0.15693912399315224	-2.99999999770132	0.24	417
4476	13.610204384869087	0.13717111842250995	-3.3226592256008916	0.24	420
4484	13.0725849512593	0.15359000997384958	-3.3854348112807835	0.24	428
4493	12.29433661724643	0.16354730322208383	-2.662959001635456	0.24	437
4494	13.030288976306176	0.14039111997485382	-2.999999900612357	0.24	438
4501	10.612843072059881	0.28028869229012054	-3.148969173099668	0.24	445
4504	10.105878538113975	0.2945007931411132	-3.9940798343311457	0.24	448
4509	12.404919689022622	0.21240404532584706	-3.392756699985875	0.24	453
4516	12.820860763976306	0.19973909605443868	-2.447806695353729	0.24	460
4522	12.198438633422239	0.23211140317803916	-3.178619797123756	0.24	466
4526	12.218292560288495	0.23942567235408224	-4.102801131208285	0.24	470
4527	11.343965904034468	0.2853638206535269	-3.584967775096135	0.24	471
4531	14.185892939483335	0.19149196909343982	-2.7208651107887265	0.24	475
4535	13.448811509434709	0.21008390177811778	-3.6236374707792827	0.24	479
4536	11.568127331585057	0.2765204835505925	-3.061850303464064	0.24	480
4537	12.468729677072027	0.24592917713590454	-3.9185785782321827	0.24	481
4540	14.173382216919759	0.1955521203375676	-3.2742852275295853	0.24	484
4548	12.72783064064492	0.22657707539261712	-3.1379083386179327	0.24	492
4553	11.089591533849866	0.2806996712984568	-4.0764754089603725	0.24	497
4558	12.68855263670659	0.2015170004853923	-2.859376072723755	0.24	502
4568	11.303757630575385	0.31449566608674673	-3.797393164077541	0.24	512
4569	13.213713823300937	0.2100814097427545	-3.72038155696034	0.24	513
4583	13.671582187516579	0.21304868481895933	-3.1526035127107197	0.24	527
4585	11.797460705688415	0.2661434152344937	-4.404893515730887	0.24	529
4590	13.611532245811125	0.21617626042382845	-3.5747870562207367	0.24	534
4593	13.383893947535112	0.16909264168065669	-4.328848538145293	0.24	537
4604	11.893562159188479	0.2526099485311944	-4.30974423133261	0.24	548
4612	9.673231031143752	0.3465207068042918	-4.344401711635932	0.24	556
4614	11.955021007080168	0.2747386538550222	-4.44033465425997	0.24	558
4619	11.256925417967988	0.2599163425687163	-3.587643737441483	0.24	563
4634	11.619607312364781	0.26283474785324906	-4.0467137742507635	0.24	578
4641	11.530163278999218	0.30598769377329366	-3.8317678225841165	0.24	585
4644	12.004884335711393	0.2445080442834184	-4.1309908581910015	0.24	588
4658	12.538049779565844	0.2576409435879729	-3.805562006332698	0.24	602
4663	10.350538955476146	0.3239670381344752	-4.677274499741627	0.24	607
4665	12.447347165327452	0.21080476652624403	-3.092526836500618	0.24	609
4666	11.699981033735435	0.2662158012765706	-4.230196083051687	0.24	610
4671	12.524564376744127	0.22547887396887645	-3.984673158364911	0.24	615
4683	11.545327117521172	0.2880770743337581	-3.668264063325521	0.24	627
4694	12.316908975394158	0.21318023988045834	-2.974173468504935	0.24	638
4698	12.36691014839837	0.21386507731619533	-3.596197774745282	0.24	642
4706	10.86118219795007	0.29646819688983755	-3.8301576765358876	0.24	650
4708	11.315437983571055	0.2886401584836677	-4.362887047835819	0.24	652
4709	11.380965123385074	0.3087987503617542	-4.310357083824405	0.24	653
4725	12.625375380422808	0.22248920416634274	-3.1497133214819133	0.24	669
4732	11.381234389146174	0.3122344171872748	-2.666905461718232	0.28	0
4734	12.209640108710532	0.21750306462660043	-2.2715191847286764	0.28	2
4735	12.348369535912699	0.23064324627473404	-3.20177430911092	0.28	3
4740	9.549348747882586	0.3978533273768674	-3.351204474406352	0.28	8
4746	11.180254285581665	0.3155001227990451	-3.759992181897525	0.28	14
4752	13.568281117773598	0.2222238510456551	-2.6955013756561335	0.28	20
4753	9.313421357983493	0.4094041009308602	-4.999999997690896	0.28	21
4756	11.81576866590674	0.3002301811662419	-4.0974215004999515	0.28	24
4757	11.511276495896738	0.29189227119771993	-3.7027717243004004	0.28	25
4758	10.679430765960804	0.3380505007701649	-3.8990306474516396	0.28	26
4759	9.975581849864893	0.37194034866255443	-3.4999999105406543	0.28	27
4760	10.127397047072307	0.2925559777265599	-4.70884818461896	0.28	28
4763	10.429164896313734	0.28323243935283765	-3.766763170506624	0.28	31
4765	11.778355389161383	0.21755850978072003	-3.21255906400493	0.28	33
4768	12.30876207338269	0.18716953692539545	-3.1124375616520776	0.28	36
4770	11.522549029445175	0.29351991562037394	-4.448165130537671	0.28	38
4777	12.645539737615705	0.1528115092096245	-3.186614782513341	0.28	45
4779	10.724732042242387	0.26850804686190743	-4.309858717273465	0.28	47
4787	10.7282652404576	0.2802823036943593	-3.7661099172239707	0.28	55
4793	10.076668213745288	0.35603628764994877	-4.2532745172169095	0.28	61
4796	12.01929701172606	0.21584545882985315	-3.1835777603162128	0.28	64
4805	10.947790507430492	0.308970098930665	-3.8434912102563	0.28	73
4810	11.317140855393117	0.2862026615048559	-4.365865501405359	0.28	78
4811	9.935544352304442	0.35062223805857473	-4.9955499800106535	0.28	79
4819	14.18044865232065	0.15872088315864885	-4.193563387780261	0.28	87
4822	15.91530129540116	0.12907226162785448	-3.9798057268594937	0.28	90
4827	15.886153213111234	0.1410668667347437	-3.9176264837049475	0.28	95
4830	16.489846588488263	0.12971702939083807	-3.5728353188978987	0.28	98
4831	12.909618709709934	0.25993028173728416	-3.32684648602956	0.28	99
4832	15.800365114880304	0.13915577295493675	-3.6645614330563783	0.28	100
4834	16.02616112410009	0.13061605761763959	-3.21272122207728	0.28	102
4948	8.318380615954784	0.2672128390285593	-6.75697892188396	0.28	216
5024	9.75447371333893	0.23546857052524	-4.760443721149758	0.28	292
5036	9.980394687174961	0.2170613304094004	-4.760289376022072	0.28	304
5037	10.84752743236569	0.22382759541732242	-4.1079922455852165	0.28	305
5074	14.996718002053024	0.1715238884467239	-3.9589434012797726	0.28	342
5091	13.56915362314566	0.23807594200257634	-4.082334787255242	0.28	359
5095	11.846385646810559	0.2044621843839776	-3.7800085217354433	0.28	363
5109	12.165590894294647	0.21830975911890516	-4.738769835982054	0.28	377
5136	10.865256267351132	0.26198448208564773	-4.203098301728654	0.28	404
5149	12.136872141609638	0.1909212863552079	-3.3118347933779875	0.28	417
5152	10.912559529636454	0.24228559719155343	-3.9057280027960863	0.28	420
5160	13.896355296474084	0.12245883579481183	-3.9999999236192028	0.28	428
5169	12.705356814477843	0.15068036979191396	-3.163016947005776	0.28	437
5170	10.54476645346772	0.2709117534533178	-3.3832347419335567	0.28	438
5177	11.178772732519993	0.25888016742180425	-3.6410959367181737	0.28	445
5180	10.6199454479027	0.27564601453809867	-4.54025668626867	0.28	448
5185	12.693633261826815	0.20368825208992866	-4.079320616564212	0.28	453
5192	12.741083758403756	0.20491479316742445	-3.1919487554400106	0.28	460
5198	12.870003476615638	0.20870654701890592	-3.685318494988038	0.28	466
5202	12.948417049792669	0.21399666704762854	-4.7130485209223645	0.28	470
5203	11.943770280526067	0.26382687658261206	-4.098720487847564	0.28	471
5207	14.804716965731808	0.1730015747555506	-3.250053544334723	0.28	475
5211	14.159669194259598	0.18789940714849915	-4.181721180558005	0.28	479
5212	13.002645803623171	0.22321040217918123	-3.268193508994428	0.28	480
5213	12.521001596839959	0.24480627133881308	-4.754084449029144	0.28	481
5216	14.163671757005917	0.19781640460346017	-4.072364693693444	0.28	484
5224	13.378142520599868	0.2051342462232267	-3.6224015144555923	0.28	492
5229	13.11826078558546	0.20449171251427345	-4.211627487870576	0.28	497
5234	12.622563909927909	0.20663737088093234	-3.5646298852959273	0.28	502
5244	12.055657471511184	0.28783789845593616	-4.3311331293754725	0.28	512
5245	13.844442798255498	0.19061569077696539	-4.27482675753306	0.28	513
5259	14.395042460978466	0.18994756269600763	-3.672230985054514	0.28	527
5261	11.98033810970113	0.26099445971809015	-5.1886332513448465	0.28	529
5266	14.15645663112117	0.19881542276401337	-4.2072473761498435	0.28	534
5269	11.857366758538431	0.22511207398403377	-4.759905813828563	0.28	537
5280	12.588652187265566	0.22913922749725465	-4.840856645077517	0.28	548
5288	10.53311473176789	0.31149746091225033	-4.811002588594886	0.28	556
5290	11.980126347089554	0.2738907433756814	-5.3152092591004765	0.28	558
5295	11.894194035965787	0.23657733997496724	-4.092576670317895	0.28	563
5310	12.338315485083934	0.23681548376842182	-4.575673751076954	0.28	578
5317	12.315251103960883	0.2787591716390569	-4.318440350916955	0.28	585
5320	12.782117970586635	0.21716192994573946	-4.633563529683577	0.28	588
5334	13.373173418370612	0.23016704578574673	-4.34299419693872	0.28	602
5339	11.130187514589508	0.29388065869286945	-5.249116605645535	0.28	607
5341	13.072590001651347	0.18930418049161032	-3.5928959165056202	0.28	609
5342	12.559192750061179	0.23599594581281674	-4.738378454309362	0.28	610
5347	12.599763948985313	0.22408490697807537	-4.789461155670934	0.28	615
5359	12.173503884747257	0.26605061159248844	-4.204733390014117	0.28	627
5370	11.191840876278343	0.2590633466105152	-4.126247445536829	0.28	638
5374	13.064152802750911	0.1891452737897473	-4.1055338952152995	0.28	642
5382	11.463634185389223	0.2751739487657354	-4.312379162789824	0.28	650
5384	12.041762191387457	0.26316971821840957	-4.89659637589692	0.28	652
5385	12.27477313077029	0.27698233763110486	-4.832366166347926	0.28	653
5401	13.201152405066313	0.20375128377175666	-3.6188144793423316	0.28	669
5408	12.09402591872961	0.2855807025863812	-3.1365439659598198	0.32	0
5410	12.785896477357705	0.19761819290469043	-2.750963422169398	0.32	2
5411	13.063310089942194	0.2058420543011846	-3.7427225473189125	0.32	3
5416	13.060386980745193	0.22226451557147567	-3.7244121768670335	0.32	8
5422	10.961241891064011	0.32419568975752183	-4.682886725094871	0.32	14
5428	14.356936971418436	0.19672719703695743	-3.224867569379047	0.32	20
5429	10.515164565430409	0.3598487422930102	-5.4999999487465585	0.32	21
5432	12.912153847729579	0.26035376301018476	-4.629137846694173	0.32	24
5433	12.37513460199072	0.2606109936289416	-4.234156925142354	0.32	25
5434	10.868679080989649	0.33125992452741354	-4.657759189555979	0.32	26
5435	10.17683752847119	0.3648974157606473	-4.188868033458081	0.32	27
5436	10.74566005520422	0.268381767621301	-5.296011165243526	0.32	28
5439	11.098100339619997	0.25728677752798396	-4.2765282826541	0.32	31
5441	12.377832516886055	0.19667371914724707	-3.7097662904897732	0.32	33
5444	12.836717152518206	0.16859374980807684	-3.673623911383703	0.32	36
5446	11.658277807493938	0.28956498472759307	-5.243294253067626	0.32	38
5453	12.534488723976464	0.15879194333057461	-4.0256880702675115	0.32	45
5455	11.320799698679581	0.24684413893784468	-4.834490771225843	0.32	47
5463	11.381667338649955	0.25604355161243264	-4.271166809780697	0.32	55
5469	10.82770569142883	0.32722384293975654	-4.764678688289824	0.32	61
5472	12.597735637486428	0.19565614156600344	-3.69711914093259	0.32	64
5481	10.94904023879481	0.31032888407674925	-4.6062561519382195	0.32	73
5486	12.07583290914979	0.25950196506098816	-4.926324865002519	0.32	78
5487	10.974340654483795	0.30970033040971895	-5.499999919184424	0.32	79
5495	15.85981958301276	0.1253440963186874	-4.94818829583972	0.32	87
5498	12.478224915195451	0.271009811571123	-4.436005882636047	0.32	90
5503	12.669377964949984	0.2583137680039875	-4.823472204566566	0.32	95
5506	16.76856413534621	0.1230405361840092	-4.272730262422781	0.32	98
5507	13.125585774461582	0.22674585027569466	-4.285801572816837	0.32	99
5508	16.322631893086385	0.1258938531308253	-4.202221652541205	0.32	100
5510	12.884421653027802	0.26871526130658785	-3.765835696154682	0.32	102
5624	8.843292217751962	0.24435770081433558	-7.272209024727942	0.32	216
5700	8.461587872167973	0.31727796707087186	-5.40211034719383	0.32	292
5712	8.848822162174839	0.27139796932875104	-5.224269623580809	0.32	304
5713	11.257308459415256	0.2101969939568028	-4.620010811791601	0.32	305
5750	15.272894189991648	0.1653298226928874	-4.621331934901778	0.32	342
5767	14.502777859770518	0.20920488631082923	-4.590514764333656	0.32	359
5771	11.622889608320524	0.21631402211376113	-4.612501399212597	0.32	363
5785	10.945770204544802	0.27601955374919573	-5.1737814333699035	0.32	377
5812	11.31608910351611	0.24655302982122201	-4.726603577742789	0.32	404
5825	13.942686205131034	0.12687478469943114	-3.9999999761283203	0.32	417
5828	14.023910549656694	0.1265041628793833	-4.71581429924057	0.32	420
5836	10.626138775230453	0.24752342780709835	-4.8949392159507354	0.32	428
5845	10.900859892393067	0.24487569993459682	-3.9841837795000474	0.32	437
5846	12.963234604958604	0.15741825735881126	-3.955640185507291	0.32	438
5853	11.754912869349512	0.23822327981651956	-4.146517502462665	0.32	445
5856	10.825014168374219	0.26935363527470946	-5.234756951223634	0.32	448
5861	13.027325174894619	0.19305347767403408	-4.7795351254554985	0.32	453
5868	13.809266159209095	0.1699154615405354	-3.449547426933458	0.32	460
5874	13.494083369613278	0.1885115288331916	-4.213602412951883	0.32	466
5878	12.970455162387704	0.2141832336455991	-5.58352954371831	0.32	470
5879	13.479421406213998	0.21137987502390065	-4.291683817233665	0.32	471
5883	15.322238147747012	0.15877156623284613	-3.8196112862585987	0.32	475
5887	12.045889362551463	0.26363238507637654	-4.864507829424398	0.32	479
5888	12.716767812028825	0.23555177454198034	-4.048834821639427	0.32	480
5889	13.243745166426642	0.22159876686836769	-5.3310880330488235	0.32	481
5892	14.812825439189474	0.17829063291559535	-4.657247342025922	0.32	484
5900	14.019728839408153	0.185156909938949	-4.122917131463527	0.32	492
5905	12.994584701754972	0.2095504922256071	-5.10742719626705	0.32	497
5910	13.099434015471328	0.1913721813086905	-4.080796540330191	0.32	502
5920	12.862569415638141	0.2613765892748619	-4.849954123044639	0.32	512
5921	12.183113640861762	0.2483862720004384	-4.784060142157884	0.32	513
5935	15.019991032342269	0.17173099999277058	-4.222359152234634	0.32	527
5937	12.635882551103228	0.2397142045380712	-5.805148705465431	0.32	529
5942	14.789998012661085	0.18036092980142326	-4.785621669327295	0.32	534
5945	13.803629749528207	0.15728960534395187	-5.926338043269952	0.32	537
5956	12.582252164049825	0.23032443574120126	-5.657169783737811	0.32	548
5964	10.179531783490669	0.3267107814586964	-5.732694736216344	0.32	556
5966	12.84124118177699	0.24522978656206953	-5.864765873438213	0.32	558
5971	9.852722926937378	0.3275235095327186	-4.978679334675503	0.32	563
5986	13.02442629234213	0.2138832298087653	-5.12386718318095	0.32	578
5993	12.219245662543884	0.28356978681295386	-5.103992948299875	0.32	585
5996	11.09763010067248	0.29826059198985433	-5.387140236201796	0.32	588
6010	13.391629008018588	0.23028902993556408	-5.191469194994684	0.32	602
6015	11.074763805460867	0.2963743926960911	-6.1289529233819815	0.32	607
6017	14.11040233343398	0.15595267163695112	-3.8992679536181556	0.32	609
6018	12.46942073728457	0.24011461605362436	-5.59776136044177	0.32	610
6023	12.762861090295337	0.22010538629229565	-5.539564037559584	0.32	615
6035	12.843928483664897	0.24403157930204844	-4.731480806305152	0.32	627
6046	11.789560988962242	0.23682409269649818	-4.64467663864791	0.32	638
6050	13.72489608066878	0.16777343034051148	-4.617501463994263	0.32	642
6058	12.090644526565999	0.2541845138516065	-4.797079000468239	0.32	650
6060	12.071015256131625	0.26289020637105004	-5.708239456868371	0.32	652
6061	12.269583748499711	0.27752283793604365	-5.678077613393621	0.32	653
6077	10.182718362650423	0.33718240099821073	-4.385993741512933	0.32	669
6084	12.819066683898956	0.2601144735739368	-3.618344764608905	0.36	0
6086	12.490494307955764	0.2111290741404078	-3.571297092866685	0.36	2
6087	13.040945778215452	0.20799939924701416	-4.560333620221792	0.36	3
6092	13.699294583827434	0.20240696600458347	-4.282242563681699	0.36	8
6098	11.986375733060347	0.2860882455072745	-5.191589056236468	0.36	14
6104	15.019918576250776	0.17716436201428284	-3.7948091272243665	0.36	20
6105	10.108512774562069	0.37828238304920614	-6.497108618616601	0.36	21
6108	13.835799583758757	0.23038185884504603	-5.204920981905871	0.36	24
6109	13.209462514542189	0.23305828370737908	-4.774869092473753	0.36	25
6110	11.643817206758232	0.3021426839435711	-5.238320950497593	0.36	26
6111	10.844951833601952	0.3384395102504555	-4.742529349222246	0.36	27
6112	11.391613368260582	0.24507067291481843	-5.868320016007831	0.36	28
6115	10.97789707691221	0.2633567260276981	-5.099855156463221	0.36	31
6117	12.930315448112738	0.17865164084912266	-4.234998052623613	0.36	33
6120	12.61984712375379	0.1777976757063164	-4.563428388002194	0.36	36
6122	12.450795627285725	0.26308662378980696	-5.804406196695206	0.36	38
6129	13.032502721852401	0.14185823615036028	-4.600379159276112	0.36	45
6131	11.90089261614104	0.22723677850425367	-5.369293789178431	0.36	47
6139	12.050897181010804	0.2328373880543362	-4.77859420421058	0.36	55
6145	11.677824340715521	0.2966264109046129	-5.257705024756627	0.36	61
6148	13.123940385261152	0.17851810197762252	-4.236714061104986	0.36	64
6157	11.682703752299993	0.2833760210010449	-5.1326438890467525	0.36	73
6162	12.195290544173739	0.2560025130232543	-5.7455151925876775	0.36	78
6163	10.903300649606692	0.3136631155902943	-6.389438835396003	0.36	79
6171	13.41312952438546	0.21325556055546377	-5.804542990033673	0.36	87
6174	16.572335052786823	0.10650077912822298	-5.188337126122315	0.36	90
6179	16.29768274534033	0.13256177306323721	-5.324137886115783	0.36	95
6182	12.315569438985229	0.2705936526136269	-4.990170680807048	0.36	98
6183	11.93290958899252	0.272668276579043	-4.99078463091641	0.36	99
6184	16.044393056210478	0.13483384687819142	-5.159271711539288	0.36	100
6186	13.667039063417267	0.1988001320730693	-4.393739424679459	0.36	102
6300	8.674022035999444	0.25328829094653227	-8.197755914069061	0.36	216
6376	10.581031138033643	0.20492739720272585	-5.7191713840194955	0.36	292
6388	10.789129463779345	0.18894996997932095	-5.700574920029253	0.36	304
6389	9.511930660804339	0.303534690156612	-5.439716539024337	0.36	305
6426	15.955788863162223	0.14051938704065195	-5.499999974247606	0.36	342
6443	12.277935946766668	0.28620492113485496	-5.3405332305917055	0.36	359
6447	9.986829777399112	0.3051645346119706	-5.332065616502558	0.36	363
6461	13.278334817123914	0.18247428341432798	-5.870104574454727	0.36	377
6488	11.818082718485584	0.22996863571366413	-5.237895733946879	0.36	404
6501	13.561030339114378	0.14218114153025693	-4.9802940419923205	0.36	417
6504	14.195138267984184	0.12235663153619436	-5.448975861967752	0.36	420
6512	14.486929104827171	0.10554826473598619	-5.499999985696751	0.36	428
6521	13.317532972836931	0.13370238173217225	-4.318576290552788	0.36	437
6522	13.78692357799919	0.12096047953869636	-4.99999992120854	0.36	438
6529	12.39322023267521	0.21646670850687236	-4.640357212771463	0.36	445
6532	11.354792991084855	0.25102405396950106	-5.800853817670408	0.36	448
6537	13.526990265403466	0.17793497176044712	-5.389810071822983	0.36	453
6544	13.807973885092629	0.17167719597772813	-4.20305852093216	0.36	460
6550	11.635302768170405	0.27240195729323985	-4.703569577861216	0.36	466
6554	13.663308651046906	0.19252899276107635	-6.206809970418172	0.36	470
6555	13.313887346633457	0.21858148370801372	-5.106368758733866	0.36	471
6559	11.999110671862725	0.2779375095471261	-4.8693812809953	0.36	475
6563	15.154291523237495	0.1607284293583302	-5.451300097807554	0.36	479
6564	13.33100749181621	0.21527755364358012	-4.547352465265439	0.36	480
6565	13.277887115435208	0.22121335014444338	-6.1835196916880415	0.36	481
6568	13.105968427276485	0.23573561580855476	-5.1731022985938235	0.36	484
6576	11.770368700087902	0.29255691819651447	-4.759006121216466	0.36	492
6581	12.644507046984334	0.22214176746155537	-6.072514955949564	0.36	497
6586	13.587840935684909	0.17646882270465036	-4.600970462838383	0.36	502
6596	12.83155228255327	0.2634656081636303	-5.671635893057463	0.36	512
6597	14.464629645555709	0.1742350515271051	-5.662199122141857	0.36	513
6611	15.533132551185748	0.15798014201784336	-4.811990922277717	0.36	527
6613	12.797325352882185	0.23562647253179905	-6.611962610701693	0.36	529
6618	15.301249485170903	0.16670338150040884	-5.403709586389441	0.36	534
6621	14.460712861290446	0.13786366343059386	-6.4996868614230605	0.36	537
6632	13.226293386269486	0.21006105250591658	-6.226781484896076	0.36	548
6640	11.047923107339127	0.29307097927805537	-6.246943977332774	0.36	556
6642	13.585298299896015	0.2227799943951588	-6.445263952130144	0.36	558
6647	10.808160502797453	0.30356083099913933	-5.254858654997402	0.36	563
6662	13.68332307640279	0.19356197721536103	-5.678533027059761	0.36	578
6669	12.962313120460527	0.2592283771956447	-5.634087772297745	0.36	585
6672	14.109189564086652	0.1756827999774589	-5.721604493758926	0.36	588
6686	14.155408390147851	0.2073247083256844	-5.766463603603081	0.36	602
6691	12.59191447467431	0.24444401450618486	-6.41726570974906	0.36	607
6693	13.185619389596967	0.18852320038290735	-5.0444914539436265	0.36	609
6694	13.297476035523953	0.21327466565243883	-6.140935229971988	0.36	610
6699	13.304872259248011	0.20321224229117102	-6.174591414247765	0.36	615
6711	13.511315368365894	0.22359580223237868	-5.263075727455761	0.36	627
6722	12.472850885301158	0.21352245553795843	-5.11665663796534	0.36	638
6726	14.29028002798573	0.1511281522810685	-5.154315731155811	0.36	642
6734	12.739047746788552	0.23369251988599046	-5.284068591110185	0.36	650
6736	12.752387301083314	0.24081227785408169	-6.276205789306829	0.36	652
6737	13.113677463134094	0.25017707796144983	-6.232284548228835	0.36	653
6753	10.222428050906611	0.346576290845562	-4.9668177624060466	0.36	669
6760	13.56746759714485	0.2357431756793506	-4.105864606630383	0.4	0
6762	13.103453833866862	0.1902553605268202	-4.073019490184639	0.4	2
6763	11.123547339042819	0.28723996710587757	-5.253401311496852	0.4	3
6768	13.75106821956714	0.20160801204499168	-5.070223077960568	0.4	8
6774	12.809195499633255	0.2585605349852928	-5.767269472050664	0.4	14
6780	15.034914369175043	0.17784498109815977	-4.624060947638032	0.4	20
6781	10.387936775451035	0.36754363321889105	-7.311403399316451	0.4	21
6784	12.887396804311344	0.25420803200790787	-6.462059534491915	0.4	24
6785	13.209512387776067	0.23404759363112135	-5.617390530235578	0.4	25
6786	12.501729670644616	0.27272329068914997	-5.787135802791802	0.4	26
6787	11.633675570802632	0.30973994779201963	-5.260602665582516	0.4	27
6788	11.510896130734997	0.24164126780839518	-6.67601222763614	0.4	28
6791	11.727888625788543	0.2359709895352063	-5.598406684253113	0.4	31
6793	11.373415552002749	0.25948621153732415	-4.841826948120186	0.4	33
6796	13.252729813692259	0.15651646740692943	-5.093746180922526	0.4	36
6798	12.552185959371222	0.2607225318622349	-6.618662440814892	0.4	38
6805	13.377867400366345	0.13125794567490587	-5.234921832581713	0.4	45
6807	12.462024097171016	0.20925559092325924	-5.916562809311263	0.4	47
6815	12.679591957558712	0.2126795839353641	-5.305390962537916	0.4	55
6821	12.547168759009	0.26799167251210215	-5.753036972532398	0.4	61
6824	13.588786170777249	0.16444233759198673	-4.80266163445655	0.4	64
6833	12.398105414323386	0.25892664183104813	-5.6803025611474025	0.4	73
6838	12.867130520326036	0.23472422357067368	-6.3467409886304	0.4	78
6839	11.637658263825868	0.28834704775064335	-6.983315697400387	0.4	79
6847	16.1851473242477	0.11206463656333691	-6.967675059949234	0.4	87
6850	13.646385617343498	0.2329649719895024	-5.731463888416849	0.4	90
6855	16.50469849269684	0.12837557644666864	-6.036315780094529	0.4	95
6858	17.163864966620466	0.11479633916272293	-5.77131708046619	0.4	98
6859	17.05443796855954	0.10601745429358572	-5.499999922628189	0.4	99
6860	16.525739028535046	0.12298240342495464	-5.747573143197803	0.4	100
6862	16.79987876205341	0.1138506537219507	-5.0564963341416265	0.4	102
6976	9.696602235013474	0.21116043633908155	-8.426115351208193	0.4	216
7052	10.999924000945564	0.1903397110248418	-6.215907102166299	0.4	292
7064	11.20100638335194	0.1753544189085328	-6.191033015033368	0.4	304
7065	12.171613018403846	0.18104094120528588	-5.6437426497562475	0.4	305
7102	15.678048591319369	0.15000382242672922	-5.751264674201494	0.4	342
7119	15.061631671859042	0.19485162463473313	-6.059168785035188	0.4	359
7123	12.570544251193384	0.18836571786486409	-5.707921100986831	0.4	363
7137	13.254975317706753	0.1839465170088434	-6.716805302212554	0.4	377
7164	12.345745647532036	0.21329593875894487	-5.748082770512529	0.4	404
7177	13.974816479913647	0.13130856418098064	-5.48787777296654	0.4	417
7180	11.051597664139589	0.2599474436481108	-5.942892017897887	0.4	420
7188	13.041900472954845	0.16550813885667903	-6.191958438763504	0.4	428
7197	13.491130101907991	0.12989531220361222	-4.99644166829976	0.4	437
7198	9.22030069480494	0.33884892701423935	-5.993703550814934	0.4	438
7205	10.724038377492699	0.30449123368508424	-5.24549491832877	0.4	445
7208	11.918745724614288	0.23262794194925457	-6.355134697542847	0.4	448
7213	14.0274226366163	0.16351914808358878	-5.999999937377167	0.4	453
7220	14.27330293592062	0.15847646930601214	-4.747941491967865	0.4	460
7226	14.497936386860731	0.15946816912573886	-5.3669277168624925	0.4	466
7230	13.677065944418763	0.19279372989985888	-7.102301332522997	0.4	470
7231	14.009448124615265	0.19767950007377544	-5.621740063201754	0.4	471
7235	15.807530027793916	0.14743169893082841	-5.2268325108254166	0.4	475
7239	15.294277220600208	0.1578841174925094	-6.260417543125564	0.4	479
7240	13.950061683609254	0.19596955073762903	-5.055160772628363	0.4	480
7241	13.267289450473765	0.22239439017003304	-7.039975231913107	0.4	481
7244	15.745728371722887	0.15404206662312053	-5.93695132046874	0.4	484
7252	15.137720223139587	0.15351198862638804	-5.208399354297413	0.4	492
7257	13.611549280937135	0.19053692660852442	-6.593207458029529	0.4	497
7262	14.065129155495152	0.1626227236032399	-5.133616485343032	0.4	502
7272	14.363227675234546	0.2176688099065212	-5.928479761113742	0.4	512
7273	14.924874939972796	0.16190316544012395	-6.302369345748264	0.4	513
7287	15.942123202146727	0.1478917565748262	-5.4419161639502205	0.4	527
7289	13.418377537785842	0.21713884055419966	-7.253836032662876	0.4	529
7294	15.869663887688718	0.15211941858616307	-5.999999899582066	0.4	534
7297	14.318094439569936	0.1442470521543855	-7.491882421275582	0.4	537
7308	13.814712495333062	0.19297115542107227	-6.809148777150899	0.4	548
7316	11.96811894647172	0.2613155366047179	-6.716141951773673	0.4	556
7318	13.615974218112923	0.2221044223228784	-7.3380565420427395	0.4	558
7323	13.63090661545318	0.18056034025840484	-5.7250975287671375	0.4	563
7338	14.251447652954807	0.17741615176330475	-6.262761185775436	0.4	578
7345	13.737899673615875	0.23563861814494175	-6.15727144102396	0.4	585
7348	14.041631312044744	0.17877071085519225	-6.568067337919033	0.4	588
7362	14.793642926262942	0.18975584325857264	-6.376735607639365	0.4	602
7367	11.849477249261815	0.26935818663053573	-7.587185876668382	0.4	607
7369	13.916407603591237	0.1648773855232379	-5.562121975128151	0.4	609
7370	14.018318327118177	0.19193155817717947	-6.713706370927533	0.4	610
7375	13.854915855347201	0.18736606324654348	-6.7929204669878995	0.4	615
7387	14.14798435866438	0.20540115333273543	-5.807762552869967	0.4	627
7398	13.141253861882564	0.19194011918317322	-5.616666251246039	0.4	638
7402	13.994921588515961	0.161199133653054	-6.1017771285034454	0.4	642
7410	12.600040652699564	0.24023127883098927	-6.066828249249277	0.4	650
7412	12.76049422500198	0.24139133909150073	-7.0971651201382935	0.4	652
7413	13.104756404878998	0.25106656771880287	-7.07964838168344	0.4	653
7429	14.896656544132307	0.1541408413871796	-5.1190366096521895	0.4	669
