# Supplementary material for: Neuromodulation Reduces Interindividual Variability of Neuronal Output
Source: eNeuro. 2022 Aug 5;9(4):ENEURO.0166-22.2022. doi: 10.1523/ENEURO.0166-22.2022 (PMC9361792; doi:10.1523/ENEURO.0166-22.2022)
Supplement: Extended Data 1 — Supplementary Model code. Download Extended Data 1, ZIP file. [file enu-eN-NWR-0166-22-s01.zip › paperCode/lifData/gl_vals.csv]

uniform
0.103403387387488
0.144926947084762
0.151836804660674
0.076148082922708
0.171444336184266
0.058567443174481
0.173262302671705
0.099983289716468
0.174245863893843
0.193207223429333
0.149551184418254
0.162598707387477
0.153596741416643
0.060462773516287
0.057831785024604
0.052752420668586
0.102376601977172
0.135468267039853
0.089198181435095
0.08227230239464
0.125262782112955
0.111621104847936
0.162879023895894
0.195388958270808
0.110227921753609
0.118774247304725
0.084917847386159
0.125890749205507
0.119603001035788
0.18749813140099
0.197789483195208
0.104650110189335
0.194974238027845
0.173597832361584
0.141013924334794
0.191560313540299
0.159082591625523
0.182759704672078
0.191897406305215
0.113904151446166
0.190859656685319
0.110035714898223
0.19086374600477
0.152006953103343
0.189529657620029
0.191742215342323
0.08445732120596
0.137950099378537
0.139378724582372
0.109902548388947
0.057897682862842
0.069856759365774
0.113037025340928
0.118685592269157
0.085674968952461
0.168613775939387
0.052057330452626
0.167664063476516
0.145597301568643
0.153255193258638
0.168174948700633
0.115361796294197
0.18075140956355
0.18913867578755
0.100292152501513
0.117561243353413
0.059744872803137
0.054404074630159
0.075456314897469
0.080691065500213
0.065751286375555
0.177018840061402
0.100644148860849
0.114231719029381
0.179645002064493
0.142342030968058
0.09238835020002
0.090255808780578
0.107428745082415
0.112969743548168
0.069378298828323
0.180650339081922
0.07096962601366
0.085717680363983
0.170850253343581
0.113711709455319
0.131681766302704
0.060992288093799
0.14493489171483
0.159099556349108
0.150590801208084
0.109172939871174
0.107971950836011
0.179387067062313
0.119901527052042
0.159023899948549
0.075794913131909
0.113590476266256
0.161590747500781
0.100560542731701
0.177134564838027
0.069847434093471
0.146274309036315
0.090048174916059
0.097444134334841
0.132405870636567
0.165981629652177
0.097184581145663
0.117774375896387
0.104851934255313
0.107761588460761
0.152773080255527
0.189491912116901
0.177784260190791
0.120172466309419
0.071530716957537
0.159428486142187
0.110335972370343
0.17064379935805
0.130117383185401
0.101627333763011
0.08790821731424
0.165177918908677
0.082496418506334
0.053597709310914
0.146040939424784
0.147908761802957
0.158693014986037
0.15769776385729
0.153376809979042
0.167022071777165
0.142466043082987
0.137480629017861
0.145062148492447
0.076950930234848
0.094208583181577
0.099488868167431
0.136460628826358
0.159691197605773
0.083451935005281
0.135667598975199
0.093214590479666
0.095494637206627
0.181891998422661
0.089535050445236
0.096952668511985
0.139515524919472
0.151290288776545
0.157464651741356
0.063700456151073
0.185927417307694
0.182178333598015
0.124211858237403
0.126585756317059
0.16718875263008
0.184754304212077
0.1382028760055
0.073758373425153
0.084567187886077
0.142146689892692
0.075214148678429
0.091207241795521
0.083598615544091
0.121832098113585
0.199440018861857
0.096323503873398
0.118019141504122
0.102559585890144
0.104558161694011
0.148022830659066
0.167795082593637
0.10139046177856
0.175997665374891
0.19516555718164
0.064093481639716
0.070013486292358
0.052093699738416
0.134840817237756
0.173304466463682
0.148510530407587
0.195696538960245
0.150450467626136
0.129505044655068
0.053596573007013
0.17771283298872
0.110837195721901
0.083036059586206
0.156519121851135
0.193197010566231
0.130968668572437
0.106296423298974
0.112678410510542
0.18975698110644
0.102549580022839
0.087295596997404
0.054546443015696
0.086801321059956
0.150713594649451
0.101454662800756
0.073380440493448
0.065492977403075
0.079408511722985
0.188364458172227
0.137045659523428
0.13794921523168
0.112636665909561
0.078372487673856
0.069346134631659
0.094448273400971
0.058693230036684
0.117170699454241
0.184043618286752
0.189694887190487
0.131211712126721
0.0644547111571
0.120664258310297
0.175221703966559
0.136870677152077
0.194076731669407
0.161994919742697
0.182756290654713
0.163458433999621
0.172709535484898
0.051669418845981
0.06325918560598
0.086972797280123
0.183402051428005
0.059882308312957
0.07801695786997
0.195547401824366
0.154308913818114
0.191955047494685
0.057178337664337
0.054686359933353
0.138361745335025
0.073766348714283
0.110530724701218
0.192227780400708
0.069383943917407
0.110217108017996
0.105755257243644
0.052733401860056
0.088161986827235
0.0644471671118
0.106480252873381
0.16974437863612
0.094670941827699
0.150645051467684
0.132574067163151
0.082516769619366
0.10404746030217
0.113803731572773
0.175074665469977
0.122575138855323
0.150874303558422
0.168610063037253
0.104079943903206
0.147518102075285
0.101762204035761
0.139768318043901
0.114854306365639
0.138765535237888
0.126137678589055
0.122472080979538
0.050237493326276
0.087318139068888
0.144329227452007
0.176808285101154
0.078062713249447
0.173919305689397
0.100886086208162
0.136995997384697
0.141846861482829
0.08315263423306
0.079132428866652
0.172460958217942
0.155497297353866
0.17652414596823
0.162824067248479
0.063168733024406
0.144897662820155
0.078917323057191
0.187564028001578
0.069718022727822
0.130369108859852
0.161893884015671
0.102605178940819
0.146245621263661
0.153504195783177
0.163221270371944
0.146728505989285
0.158435659729869
0.168951997206862
0.143936618166012
0.139940737436833
0.071799436200461
0.089364275689428
0.191353423336819
0.132923228318883
0.091982794904257
0.155469750437457
0.185238954853541
0.185194442808786
0.154993148554475
0.055288647417584
0.193352805767938
0.0950977429417
0.146357947427953
0.139520757035455
0.1196541194596
0.185851397613126
0.145071344692512
0.058442709063131
0.139130666735215
0.104626659064545
0.176143014633417
0.111938618169858
0.166997505269673
0.117003471524057
0.159171823075666
0.114611433967534
0.180885812280417
0.167981143217451
0.17411989899112
0.057809179501328
0.051760415037923
0.154009003499035
0.183933313604879
0.185048815049082
0.069953187976436
0.18993032258138
0.160370413528324
0.068341583047515
0.170354774121142
0.169431434803968
0.149626806273303
0.084597306365047
0.163462225825851
0.159545604182568
0.124126340801823
0.056684763473688
0.109260471112678
0.090277100681355
0.132973794851665
0.154747672269403
0.086111167979824
0.139617821578446
0.128985294160208
0.13817329298869
0.07943393995941
0.161005345526412
0.141724611736198
0.142256067782051
0.054622075632681
0.057438435282322
0.182802275586503
0.174909790668989
0.087990553991645
0.065085420923759
0.07611724513864
0.061347909358645
0.085167540072468
0.178956107087227
0.166660876650974
0.104759303840732
0.09846573882043
0.113573084499959
0.181505187823765
0.055658207827458
0.099534992219511
0.08003271424884
0.183541844324663
0.191756670877392
0.110532898325839
0.17364969614771
0.155106835860355
0.104978755260472
0.052699531360207
0.092908012717495
0.134973295400894
0.174943476764922
0.147496857938881
0.0969068189419
0.169198177143247
0.155019784139367
0.101107619499964
0.15990009308653
0.15147098954692
0.137817627376249
0.152330783495544
0.184720571542035
0.076211346256968
0.183292191813746
0.095406755373067
0.175462856972978
0.093104412929423
0.143708646817367
0.109407152784594
0.128507038434182
0.073554914685842
0.135274918092583
0.069398663243346
0.159240039453935
0.168625797018342
0.172996352639397
0.159184239161368
0.199674802479089
0.108952615647921
0.059811197013095
0.165106998473519
0.148625150206906
0.0900675966393
0.104656312242583
0.074007670751004
0.11349611427855
0.056237349413641
0.1940437933724
0.054181779113278
0.056046686291551
0.052283420549022
0.135722171935986
0.139068513381394
0.169437746812839
0.114239219655497
0.155023839740387
0.197635432580181
0.150578834796328
0.196583465214282
0.195629028050633
0.153020148640538
0.160507543299496
0.139145196132288
0.050240838645025
0.071892799471804
0.062919556349809
0.096525735381033
0.107328976987339
0.175721381020255
0.142712622610942
0.158650915784062
0.171500708174146
0.07865988878014
0.112554339385048
0.117745257811503
0.178454194471757
0.195664955800183
0.146338188180724
0.142094709160631
0.196017640230085
0.179890987021378
0.138619507255414
0.050958430353539
0.067854203601795
0.082567751797924
0.092959725010756
0.151037651816062
0.188639277823517
0.169473225720737
0.140422229843169
0.158728013759405
0.125944856238263
0.191835472613413
0.162100711324798
0.166793064659637
0.072499768924439
0.136161641169833
0.12110357589106
0.084217331066136
0.197652369872813
0.18371005300248
0.05115413541637
0.07827601897911
0.062426167421303
0.060674736432061
0.114074109823915
0.103259034807974
0.122580306205667
0.150377211228548
0.137779846392207
0.11901117948343
0.181750156517384
0.158283430609613
0.171456096154771
0.171377848722709
0.058628934997406
0.103686336972282
0.055341817689376
0.057385284635678
0.12423236853435
0.122329329639133
0.198095454786642
0.142915219813559
0.194759638084639
0.096947933590032
0.100343090133357
0.091160377383009
0.114415491646106
0.05728393071473
0.149112788705453
0.058678184891559
0.105750223364172
0.073227935089365
0.191903251876103
0.082283588172639
0.109802550925448
0.101296330214057
0.07728199001728
0.088651589524732
0.169935172372559
0.132050116625747
0.145791402348665
0.165498144105669
0.189396819014887
0.094377222691088
0.193006193737938
0.105817873703813
0.115002881368605
0.187811946629522
0.064216166734963
0.133647705309309
0.105214855470122
0.068886159093205
0.137604525568899
0.075399598121473
0.148689190372692
0.098988284830691
0.078768993554797
0.171657046455154
0.185261778648004
0.074377899026383
0.076883818058186
0.06824784817597
0.184997682686889
0.063494897587381
0.06699377327865
0.171442089425246
0.167515325908916
0.197324162076998
0.130222835916372
0.113686679820625
0.063235039091832
0.053102550831158
0.182311077197702
0.115078501085146
0.074471816259554
0.095029640234366
0.163168506943656
0.199577009743583
0.137272755797192
0.139760944389576
0.144356418232584
0.120007064169246
0.151008505537235
0.099760433643172
0.096941723523502
0.056246640591786
0.164816981908691
0.094221163373617
0.082831912211027
0.070688640107176
0.097655596753747
0.166734407554161
0.171131748021466
0.159144882277232
0.079036766331244
0.050503095314638
0.082291288089387
0.094889322549788
0.087688905351446
0.109714337890935
0.151773708034164
0.050749643765083
0.091766641170339
0.05497361843633
0.072925315368087
0.136883641717766
0.168770227402841
0.177953561768457
0.098784218098129
0.131211337265833
0.195794891747895
0.07863838610874
0.153643204277716
0.095605706338051
0.115277162450254
0.062884949264106
0.133776469844977
0.062041541163925
0.100543212373926
0.072392602619133
0.124233566904881
0.081860037171782
0.100016547083654
0.138369733924737
0.077217326159096
0.150682325978131
0.058300354590599
0.125423009828699
0.122659178846832
0.15553243693315
0.198878503263047
0.08137189913993
0.140779712137974
0.179009540019783
0.060937450225124
0.178607955420458
0.143733682902849
0.059004383114366
0.139832639810734
0.135353039027629
0.143061032801876
0.0895725669223
0.114701776258069
0.089543994366295
0.08584056673202
0.173419454706293
0.192134434593469
0.126502390291447
0.094176037093446
0.065202860634187
0.125494312533472
0.132912755517561
0.177410446878215
0.157898723618825
0.056683219813002
0.088179424462459
0.087144117377168
0.117618969584772
0.148589909798256
0.182460160091081
0.164433799427637
0.186225543924538
0.119570073583516
0.117712784492837
0.112923861397178
0.096422659092741
0.175289931121222
0.159993782442015
0.177001437567701
0.153780640214868
0.088190441173796
0.066620876820334
0.059196650768891
0.132285911659558
0.118459698661197
0.191156791971918
0.162774102107208
0.080945556426423
0.177847226519253
0.067737743429236
0.155522292218968
0.157326715077373
0.15641415570373
0.124918141849562
0.09737855238505
0.112737375909233
0.12829992296222
0.139768854772584
0.168338240730269
0.07253650851795
0.152286266700812
0.189174233573508
0.110605566273378
0.08882409607201
0.063043707822878
0.16312797884591
0.059054261654714
0.194431090686943
0.134237129550315
0.088246890547882
0.070281055649054
0.196090526302884
0.163718830264749
0.178659366692189
0.130906596645053
0.165859611942133
0.18499023249311
0.129427834702718
0.136159412183316
0.141017254826343
0.055202572037203
0.145270947407984
0.061785261456512
0.095967013598282
0.11444692162482
0.169750423275984
0.053978362096991
0.168467249251752
0.192986376591515
0.158596198946421
0.14289782804542
0.197879266148403
0.071949559708037
0.139836984586596
0.107904893617388
0.112250207532664
0.051691871481438
0.090193422837171
0.075333411555601
0.190766955192959
0.183279979561903
0.110904804601315
0.165220673411752
0.088452130482887
0.154209877679279
0.156416066704702
0.070325004169976
0.147328148930119
0.181632939208505
0.065416574406768
0.142370881517892
0.091885337168191
0.18850289401867
0.196057302143602
0.078319436012812
0.121134373146981
0.176781713965408
0.122456654800426
0.132723755771101
0.176661184707608
0.115993520081407
0.106436068165373
0.061982376259918
0.153752284438637
0.145601740206397
0.176836935753043
0.113682630491464
0.06337484202621
0.104418495003756
0.059282417876165
0.129699571661535
0.103895776936314
0.093705317688945
0.061516010554664
0.18115275142075
0.073069904514127
0.16657436889895
0.141015657463352
0.085202342820164
0.124968132847691
0.136904233542464
0.053774714583564
0.089835252962662
0.070814381485945
0.057658086166149
0.137288117872655
0.173435099549243
0.182286620345821
0.142358334930203
0.113240766922899
0.052264722630627
0.089495256472667
0.113551952490602
0.193231414698869
0.064311932090728
0.14562607517967
0.109398295739655
0.127448561750005
0.093583267182642
0.167984406751978
0.100626575112413
0.140952240569852
0.196602473557935
0.052548558478528
0.140914924068389
0.162284412236126
0.075809142377
0.063609600325279
0.0979316892166
0.129976825578443
0.184020896463568
0.075973914932359
0.154833647274489
0.094253980724468
0.199011939864419
0.097931571381548
0.168476790199662
0.182716122030803
0.183395648759009
0.188752921902059
0.124780670703861
0.07886385372327
0.095337593343722
0.05752544774554
0.180337378747401
0.199326524334945
0.13641899888369
0.104169468226061
0.189039115803376
0.122145013516483
0.056468515160317
0.078135686027959
0.119598121170765
0.167643438524975
0.183684138257234
0.098599632594288
0.096369122822061
0.099514138358881
0.063031520178482
0.168328584013188
0.155397370674203
0.099384769825581
0.154428263607245
0.099699422100487
0.070500927399658
0.115859998293042
0.17510518547337
0.151778584098531
0.124868559717719
0.189602669231673
0.180041234343269
0.076338893468238
0.115219620049729
0.190408470430102
0.056022932624904
0.14932658136906
0.118225402992622
0.152624801540769
0.072914718349269
0.16935100615561
0.146485785861663
0.16289634226916
0.178938446665831
0.199562004144215
0.154464451340251
0.121843761851357
0.0872192680968
0.09050352291354
0.163080529028801
0.078307447067678
0.15853094511212
0.099078247225663
0.152669840244429
0.091220987396439
0.160181488402391
0.169260121863698
0.184802042644324
0.170306560617375
0.070196994103845
0.150436853943188
0.148684538600242
0.093542981424357
0.1290976731053
0.082476163208861
0.166276671242153
0.057428317454724
0.068755680713575
0.127627457107971
0.051547792268773
0.13763695866843
0.195561105497206
0.059993128874506
0.186467606700148
0.155204352527982
0.088291111279306
0.196005719301002
0.131447142692042
0.059971775064233
0.061404805360432
0.098417994762464
0.136357124980507
0.144433335520727
0.152126288736562
0.114121334652089
0.051419048278809
0.093768474250475
0.18003978641668
0.187719257557238
0.080844386264759
0.115534796161679
0.098722606997631
0.114993575912143
0.093528346978712
0.189841548299113
0.152825670541172
0.16723929450235
0.069143920893983
0.083310209340566
0.070024935334775
0.107270416743231
0.167365708293852
0.144011872770329
0.078366832084375
0.160817838260651
0.109136614607954
0.091635727760811
0.066163395938809
0.066454353334272
0.167762134427344
0.068034732605189
0.150189554288939
0.148197632292168
0.152934702425904
0.070811097831139
0.168597784778175
0.100533764757585
0.089088953320306
0.061593985506069
0.119964163920437
0.195025853453095
0.078373470491359
0.178157277310703
0.105618366947838
0.094556673871151
0.089766444441628
0.111988352695139
0.169031140411391
0.117726552767501
0.068904975906241
0.173483120877275
0.135891660832093
0.107399354515143
0.18708384171101
0.073142741725
0.079398987825686
0.198160454427871
0.085405659984075
0.119937023968602
0.196685537312182
0.187716293272888
0.191108393333916
0.097869215600697
0.085419798254239
0.070941903589952
0.147373968242923
0.083358561944806
0.178164189798403
0.178548077432924
0.098054592344189
0.126858647675183
0.136805840399471
0.146655540228885
0.198014952214151
0.178741507804598
0.173876712608719
0.17600503593734
0.169335184364716
0.082287181093709
0.157976543308386
0.119079874502033
0.199076024112172
0.184572860758387
0.104106428949851
0.106608653394422
0.132340259013677
0.190894299822329
0.06060360526405
0.163183912921683
0.139754071876161
0.188643068712872
0.175913771919779
0.179880043103289
0.081713583818301
0.169588811504146
0.133987903104449
0.09683933039396
0.117604784562958
0.189607893588696
0.153391019212249
0.189316355796237
0.160877235311924
0.089841422595638
0.18530934023602
0.080752043524848
0.121057469046356
0.162609317898015
0.176520157052585
0.113128099160988
0.172470808565246
0.148828989454774
0.122050812909009
0.197723128271067
0.123600567091545
0.096160524541287
0.091412290150761
0.173786515240773
0.152181170203771
0.109235393593766
0.11419671864325
0.184119702150404
0.089093579108401
0.180664631752817
0.103589022896851
0.136243837610318
0.126941377642576
0.178834826303002
0.075910994042554
0.189585980421299
0.069517408381462
0.10341542406054
0.191172232686746
0.189983221667238
0.18158877076571
0.106690542782649
0.067648238115988
0.165834277407855
0.124942867042074
0.083420180449924
0.122960839688491
0.120446042216779
0.14836177796498
0.198577994141863
0.137476697544937
0.167899125012311
0.06065876619256
0.131954756693055
0.144756761292682
0.101202215540878
0.125246569901259
0.148497926141946
0.17325118775673
0.091038929264702
0.121413235296083
0.171489619714518
0.093519475854145
0.141974646378013
0.146675446922813
0.143895110381184
0.119958435511612
0.136288207400748
0.152439461647052
0.151120560533489
0.120109402804771
0.19722950104995
0.140037908747009
0.099838765349378
0.156214617438272
0.196896215880137
0.107558192105671
0.087653292104464
0.109715193210031
0.178921121665143
0.140149828376217
0.146292816590777
0.091253420831732
0.056164742592596
0.111586130429931
0.194829013763608
0.187178278192394
0.115546244893054
0.138842506687334
0.109147208241045
0.098557162272557
0.169756426238256
0.05871677715979
0.14370190006581
0.118892945512506
0.059308749354254
0.122082302434781
0.068454935009112
0.083668151401452
0.100678719053548
0.088579982188513
0.158178641430045
0.060788466975503
0.164588851371727
0.102606165610711
0.192896739666489
0.069349164084015
0.154217284609452
0.119697586081341
0.180548344536237
0.054037973760416
0.126688296669313
0.130132683415449
0.130613969230553
0.103165009060939
0.112194858247531
0.152914309789056
0.053305632920972
0.163685314252301
0.16827478056303
0.132331284154024
0.197331460462966
0.101313520565137
0.060423372314839
0.104092886952714
0.085626419211154
0.103028539033836
0.064692873620784
0.161740207045209
0.075570462160298
0.081661825733294
0.076526268689808
0.198332401180575
0.10700916443667
0.192990852741042
0.126683049848295
0.091265789764534
0.077900670706165
0.081503010188367
0.17138927327631
0.077115138955636
0.161353749557214
0.155566772080934
0.100537109750065
0.122272746014334
0.118540319356284
0.173752567500033
0.118056618972517
0.172761823905809
0.133565395241961
0.162361407091042
0.075343908504826
0.167270406931123
0.190612515549058
0.188530759784938
0.050989248354824
0.076245215845886
0.103752940091991
0.15124354402427
0.072465968135934
0.074186439510803
0.13573035100039
0.125548464323126
0.129287547593909
0.167562585594952
0.051470008904396
0.157140532262279
0.14087270988528
0.105853034339359
0.14839270125335
0.156905807919031
0.097742616428466
0.162285020743833
0.128780855327082
0.191561427882749
0.188296988942855
0.139769534288111
0.122039769366563
0.132261733624728
0.118079646108242
0.159670869977422
0.17931496506689
0.063081928933084
0.075955040164836
0.169339957948731
0.179038244291916
0.169977838329426
0.144236391077869
0.120254223179777
0.111738812687667
0.190659345150098
0.093815648472313
0.113634113057503
0.180878016385382
0.134338674168251
0.082678516173683
0.151679075543559
0.121365776104398
0.080223556530807
0.168799753918875
0.173565372538132
0.054858756569184
0.053514065424434
0.115568984489476
0.111437904745462
0.182591598288647
0.172962984421896
0.176363185748172
0.139607556514887
0.176747675088513
0.127240048765858
0.142670899831012
0.180757297238641
0.054413712393109
0.14069231415266
0.104097986573312
0.076573202882795
0.072945314428907
0.106860513960927
0.166303445361935
0.192892419486295
0.182447655512196
0.085541928110818
0.061738362948935
0.165505591946981
0.157555172897917
0.097307130201969
0.168756669839713
0.158673932142426
0.061917302464173
0.16793369063077
0.188688088389637
0.144904168524528
0.146893408037697
0.102656030496319
0.097231381948975
0.079644452715167
0.159208377714574
0.123685200563851
0.127906053304402
0.110107859737295
0.14799557147741
0.074426653130868
0.113706157962156
0.109893631204281
0.103471148574626
0.119451615989989
0.172840477857763
0.148967068228376
0.076406311676005
0.160081330957851
0.15680280416742
0.12736317508279
0.065131776596667
0.184349180090689
0.10205321502552
0.133662307063763
0.053969158409016
0.175091993656493
0.121573388298717
0.176199175470323
0.088525354860499
0.060817166782198
0.178361628505868
0.150860638900467
0.101550939877561
0.181275599252152
0.151590021379184
0.096575854227191
0.135958864834208
0.106780718760015
0.136600864243492
0.123308165568467
0.070544493945026
0.174170026231268
0.08806581764285
0.166335643840065
0.157335555561708
0.151057531463581
0.139032384890894
0.148398640667757
0.131967084940584
0.051494003751435
0.152769363157045
0.136577895021621
0.106838389365349
0.165527303369514
0.168714903199655
0.137910787916574
0.114318210056155
0.133849888224322
0.055374625702552
0.155904606494737
0.086960547872271
0.0816359453264
0.076050743262245
0.079684606683243
0.111995485348507
0.090893705065236
0.185827071583523
0.173315168192296
0.157261245125487
0.131458060503889
0.152065900036644
0.189910947687476
0.185756103887612
0.051374625301688
0.143650659839905
0.168719259576964
0.195201919191864
0.067868136846633
0.050540333732876
0.198152690240927
0.071907926885726
0.050957501773684
0.104187858516582
0.185279190233846
0.125803313853689
0.192023779813827
0.192356087871262
0.154726219352809
0.147299796840149
0.114424236057869
0.151941917353067
0.083934616659891
0.126277726607675
0.191223303993539
0.187653824701322
0.063787082032179
0.095973768183116
0.199924312274055
0.102293334129521
0.067595231598131
0.08770061296783
0.057403628809493
0.135833084602298
0.149265889031109
0.139635135793421
0.160981400554241
0.190971626957727
0.191284908428248
0.144157725844728
0.121315932047424
0.126227408105928
0.159780294846249
0.185311425835906
0.150550515896824
0.161097786522251
0.077503647416188
0.071235706146928
0.132588912174648
0.066309574689297
0.078941084970543
0.12938456425282
0.060560485360634
0.15050111704595
0.100881265128783
0.149369010785249
0.114561399058254
0.128592539629986
0.099282084423583
0.078353131393597
0.110157429615041
0.095075896985471
0.155861334570671
0.100808103897082
0.098516258515464
0.132726215692096
0.070140373091799
0.191415922792725
0.160476505792673
0.144525158177826
0.17474900651892
0.057641342121014
0.050023620051579
0.193845059818764
0.079488107386413
0.071024685631693
0.073875120204632
0.078718603865448
0.114804706188409
0.171828148640142
0.078478247710609
0.071472788413466
0.141357439645087
0.133788042671188
0.085932942364363
0.132360204683592
0.091760046985613
0.194664944030232
0.057496247499423
0.087105360721234
0.109242198034406
0.076232218039869
0.161063507320148
0.091491950235074
0.12159578828656
0.096405002751696
0.056308890243471
0.152999076592619
0.050553718926903
0.057839943498514
0.199634259439429
0.08505462381524
0.109137837790414
0.161932442623811
0.144443667123682
0.057037704652918
0.062387408531217
0.146261737859607
0.057826020564654
0.092800947258629
0.128549777993091
0.157509351811206
0.059913038327542
0.100987258497654
0.141240944132226
0.05737933706322
0.10687235365375
0.094504941263663
0.074915738433274
0.09641404802775
0.096406029794606
0.133935168706284
0.102060505292633
0.144685590281582
0.189420118809554
0.135825907926127
0.183999529968879
0.066133864330036
0.15929951529374
0.105286929310411
0.101758173216121
0.109506676788692
0.140228633651269
0.138098301091593
0.067317519408755
0.144732291663645
0.088369026365045
0.153631466752368
0.065207426588092
0.112091125932032
0.054667102357441
0.149420630218768
0.069338502193814
0.121224923789757
0.128929132943318
0.073186489014815
0.164969516549401
0.153519694955971
0.084091540335077
0.092205907463337
0.136345559892351
0.164239470486915
0.157835929295119
0.186937273469653
0.135557666251667
0.107250007562223
0.165576380748465
0.14697921389272
0.173371972083239
0.08346045617967
0.123805417164237
0.106496394754419
0.095070797320399
0.188559863220914
0.102833349283428
0.135025811419865
0.198841817721208
0.137384665983946
0.155711117328815
0.131124176924477
0.05520786516831
0.061612921114259
0.1691519794644
0.127860415571927
0.192153031306425
0.174535874931328
0.138606877342571
0.18336663861082
0.157192273289871
0.080111323330498
0.158545985723852
0.09080858272804
0.130501276517012
0.077177201669216
0.124825425878429
0.056694128625273
0.152463160706877
0.057824816289674
0.136586031603837
0.143857430685874
0.157561484414863
0.192406008124821
0.180799626695413
0.192669825535181
0.18122216479097
0.058658766397121
0.169862415639902
0.111710547645928
0.119459128312142
0.179225123739243
0.199516328502644
0.104657489853511
0.059371754682334
0.177957824423442
0.125917573343859
0.110485693236631
0.16673378624788
0.097016684184815
0.154674859114427
0.135806831958837
0.171435544389391
0.133852480668856
0.179376871170656
0.195031655119157
0.103204422273789
0.173847971960816
0.067507339152565
0.116695678396611
0.127374954482187
0.114299478880665
0.090749513291594
0.154294482691721
0.069125661238631
0.058616887359199
0.088859266621248
0.107332509037595
0.082948445962848
0.071594050109114
0.101221365014066
0.064728526336013
0.10427001959235
0.093126265613278
0.121880780989315
0.051568787995698
0.166707493064872
0.091311311719771
0.155235776918615
0.062816483415363
0.068263078120036
0.129971861463252
0.198316526702762
0.097854613272538
0.167141235659276
0.123491817816597
0.196438557938209
0.165796131991508
0.189911422489517
0.091285129853389
0.112132499807871
0.129717846162824
0.064662849712604
0.146146970152058
0.086378955465374
0.160407101853967
0.067396176778076
0.177727029931655
0.16996021385969
0.155757791819673
0.118080063496214
0.151435421190069
0.125318340767746
0.185500346190511
0.050651024910992
0.076901456445793
0.076594748823614
0.059687817932971
0.068166964987238
0.153319846437846
0.119296507533967
0.088875319136028
0.119370577391027
0.133025721641281
0.072369702113309
0.187399856671332
0.162671462019151
0.056935808464774
0.191177090732846
0.14748313972093
0.061475339306701
0.178650400175308
0.120509053764573
0.10751837809786
0.187344308123333
0.079169664943552
0.094702863998789
0.170477648416518
0.173597237156142
0.119410400596833
0.063353880344694
0.069389561097712
0.050858714141093
0.167720024964321
0.190725158236512
0.169442076173842
0.116301399170164
0.147984915496771
0.192078476647569
0.129044905859079
0.088129604670745
0.182669544865803
0.066541049721028
0.084413437034618
0.148767553395177
0.175265030389123
0.172047025050296
0.068136703030573
0.08891382321837
0.068592424576017
0.182103593081758
0.125155494233403
0.16208664384069
0.076850859204171
0.162397622803123
0.159039920990521
0.128808321108179
0.128927557639036
0.103536488852338
0.057843223402233
0.053594089936761
0.171932945536696
0.067363208905955
0.120325772262696
0.075256254176678
0.155454274116342
0.181464883801893
0.12677472126311
0.090078896324468
0.069367466863473
0.087073263416927
0.19013300664649
0.137078004781975
0.15340360250429
0.074149885527295
0.055349952507706
0.12995774629398
0.100562382364645
0.063114630326245
0.117615310157177
0.092051139808887
0.094696302177961
0.178102500484479
0.132491699946497
0.10306442373649
0.197944861489673
0.152219190298729
0.143671611673687
0.170054680421982
0.077401652801677
0.160904582513453
0.086365596938414
0.151603602052215
0.156588614218496
0.062884850518342
0.15509133310765
0.141510349838797
0.191298133119152
0.197656907383458
0.176232923667445
0.189801052740112
0.175307061401449
0.067416679725021
0.165752043907149
0.083546190346862
0.113357533771049
0.103716502328954
0.196860363722279
0.128352457000983
0.06602369626715
0.168774422848881
0.081704523088489
0.109719311979148
0.176264950074704
0.165759484004269
0.073458643313899
0.094445900585193
0.174880423148282
0.172883906414013
0.118749540255452
0.183245029189534
0.148519128318563
0.113331321235545
0.115685538504483
0.057912694724679
0.172995931915759
0.15483368633359
0.19193782603753
0.186478592134502
0.183122120972535
0.145894994844683
0.072853009182094
0.152909593021266
0.079475773468707
0.076795909562659
0.080958090463219
0.148096663931665
0.057642281435848
0.073137560260526
0.145393584709415
0.114529559430028
0.053147886098695
0.05548001950882
0.167710029169755
0.072550292563488
0.08215155203971
0.118329766337663
0.074721853446926
0.174583287444347
0.108977290537072
0.065116827159347
0.15669087429013
0.107880341423329
0.144660279679307
0.085760993572864
0.145098687567893
0.180798945676548
0.127978182861935
0.197120974555692
0.187665034005864
0.165305864493115
0.09167404083151
0.100971217255917
0.158460202613047
0.161158792497292
0.1601345170644
0.05585900953721
0.100921281512891
0.158685100238498
0.079522725395304
0.189149338006397
0.052401799642273
0.120623803078978
0.158838442087165
0.112863269905165
0.184365410889682
0.130135399033642
0.184770532710306
0.118124123074941
0.156398201756254
0.185143635756181
0.124149920468439
0.053444556448691
0.072302255795427
0.139349360307494
0.083623595453151
0.192348447386053
0.059006392096173
0.154935264522464
0.108330175069652
0.19120497218998
0.100818378704787
0.078698730938635
0.145764067122127
0.190918311223843
0.081824091005273
0.130898343385001
0.15299672819999
0.19521889995299
0.179603767527928
0.156970646055058
0.169153947108619
0.185093789004382
0.071665614538358
0.078691910001265
0.129341013764143
0.115756101383014
0.102933601762144
0.160161537651931
0.123763674138142
0.109096045359605
0.127952833177068
0.107049491713326
0.124852581221245
0.107039133413525
0.137137588196037
0.076509719756403
0.128680714626209
0.070861780225735
0.170334902063429
0.09062995312024
0.144544212772706
0.194539822988706
0.189999445202131
0.150169126567748
0.167683764003382
0.160337323557606
0.187633944066794
0.0613868402435
0.082574909647375
0.099008798270663
0.155677565023903
0.093983527115046
0.145887055439235
0.144044302656322
0.059344104791833
0.094343422775333
0.142886926896907
0.198293419223005
0.101600284262804
0.167853570317054
0.085787998607871
0.101785918069435
0.147755435283211
0.059198175584546
0.106962126959175
0.071474941983639
0.164588634043142
0.068077015903683
0.166532395733573
0.064435830733156
0.090439410354379
0.149624854249664
0.087574234732333
0.165442576890001
0.165380933575215
0.117498530908543
0.110582687749659
0.080058992794617
0.077289914807938
0.179187600301975
0.056959247750634
0.112669507226077
0.176522578003512
0.080528907404071
0.069594363070669
0.165122012438773
0.068739431526533
0.097954822609641
0.06616454021874
0.147795483249469
0.079180741382802
0.151918882660643
0.160300117264651
0.091899995018072
0.161292520176361
0.198524930932573
0.099849571643143
0.136141559689519
0.150748942938204
0.193383030285747
0.068625870199619
0.11187831377646
0.080624770305627
0.190168947889066
0.058515054214953
0.096994482966999
0.183896177933815
0.141157640516804
0.072453038225523
0.062269669055607
0.13825062637599
0.105257131387008
0.125645750430345
0.078991095325713
0.118257124366971
0.055495610784837
0.113286130750277
0.112944991537599
0.099613333299967
0.094360448847699
0.099290432143815
0.162137750051212
0.134885166096595
0.162787295791084
0.06717016154593
0.152645052430214
0.197307564191016
0.104215038018931
0.158156258029592
0.099992088987056
0.198333783697766
0.091651103443557
0.192731078309801
0.157837394796233
0.137133401951799
0.071238395726662
0.16745352310994
0.171563473146963
0.169682178165016
0.16115773549807
0.148190607720365
0.130461581172128
0.137197678640922
0.184341505439421
0.160544286294978
0.180751804123344
0.131813730326641
0.129079979178672
0.153678556296027
0.059506991327542
0.063473181677709
0.136181753543485
0.076421261353286
0.109958350659516
0.178438242406937
0.096017520195895
0.178448284006776
0.198910574948102
0.17143503821343
0.12206680981158
0.104920315144357
0.195999444170567
0.125623364418778
0.088751094311261
0.192369050242309
0.157316389990667
0.077509318118264
0.13704238076902
0.198751960958656
0.151904771348618
0.100298395104349
0.12040259989416
0.191307371430288
0.0551633545258
0.121909017073263
0.182734232496131
0.110836081928143
0.110755595146346
0.062023165749372
0.113523138498502
0.05692305473928
0.168578008511481
0.153272234701869
0.082035863866595
0.087449171481335
0.099567789744155
0.073228470439081
0.110984736325968
0.153575372992451
0.115186121349114
0.169094637406972
0.108252305914428
0.088297324352597
0.166896836185283
0.093208501496773
0.122300164520192
0.109538952859661
0.1872747342488
0.059806042228099
0.137121226786172
0.057316776833248
0.109681954366787
0.154407505652961
0.050473154936149
0.177547579656038
0.113148867538288
0.184076549817601
0.143103061108945
0.084859604300053
0.069007958467671
0.191685062857922
0.195054099479164
0.160109549763547
0.101908335255065
0.082024817297052
0.163904053844687
0.086016442551384
0.1579600315612
0.080191549077163
0.178267585202048
0.074893397861169
0.117900255351485
0.073501257452514
0.061201022176869
0.068323571740936
0.095735530875636
0.197583852284404
0.191142049320566
0.073273638829164
0.06777111448172
0.08264377315066
0.140445924068558
0.090193938525184
0.125074297881747
0.089861422104913
0.118356009751852
0.176045861101722
0.189275125919209
0.119195941935083
0.074332856647895
0.130214817835735
0.076173349203646
0.109198097580848
0.087670304759936
0.192994174395012
0.060124633883807
0.138577938716073
0.174250771098931
0.068574585296375
0.169262561131742
0.138708899583625
0.154194232554096
0.152826538881822
0.190673856878441
0.156607815316613
0.161214931158696
0.089022962875123
0.11286780980536
0.094730165213142
0.064795890460418
0.156137996621406
0.080137065143406
0.115955549809071
0.107593854714159
0.179407682008711
0.053584910744753
0.075446003680211
0.093320369526138
0.127851200304645
0.075445758490227
0.056660937779089
0.152473462350485
0.110540112510114
0.086239286271193
0.067758352221712
0.155050509196638
0.188440255887003
0.066638818402055
0.071746724294379
0.141896914271795
0.054110495620753
0.169682925630641
0.125073213841896
0.187047528366437
0.084894274929054
0.067895661390686
0.177123084741434
0.130287631489973
0.050885470466396
0.073429713341596
0.08468505065064
0.12459803401688
0.124025015991172
0.139948512682606
0.191083107867211
0.164759027440465
0.074258243516431
0.083094161542523
0.13485824184534
0.132681848930893
0.121055677251925
0.146842959791986
0.08136985235027
0.081218935349086
0.063138769890539
0.180856872179654
[truncated: 1 more rows]
