# Supplementary material for: Neuromodulation Reduces Interindividual Variability of Neuronal Output
Source: eNeuro. 2022 Aug 5;9(4):ENEURO.0166-22.2022. doi: 10.1523/ENEURO.0166-22.2022 (PMC9361792; doi:10.1523/ENEURO.0166-22.2022)
Supplement: Extended Data 1 — Supplementary Model code. Download Extended Data 1, ZIP file. [file enu-eN-NWR-0166-22-s01.zip › paperCode/parameterExport.ipynb]

# %% [code]
from parameterExportFunction import parameterExportFunction
from LP_class import makeCell

LP = makeCell('LP')
parameterExportFunction(LP,LP.soma,'soma_params.csv')
parameterExportFunction(LP,LP.axon,'axon_params.csv')
