# Supplementary material for: Neuromodulation Reduces Interindividual Variability of Neuronal Output
Source: eNeuro. 2022 Aug 5;9(4):ENEURO.0166-22.2022. doi: 10.1523/ENEURO.0166-22.2022 (PMC9361792; doi:10.1523/ENEURO.0166-22.2022)
Supplement: Extended Data 1 — Supplementary Model code. Download Extended Data 1, ZIP file. [file enu-eN-NWR-0166-22-s01.zip › paperCode/reboundData/gMIvals_mean_0p25.csv]

	0.0	0.025	0.05	0.07500000000000001	0.1
0	0.025	0.06611071358805046	-0.03408966070233562	-0.034770010590833685	0.0624103290302188
1	0.025	0.04143047620003698	0.07269116301874973	0.02259409156142966	0.012587178081116179
2	0.025	0.037857511854253574	0.05853733236293732	0.002973341170829518	0.011765519959056576
3	0.025	0.0357832915045964	0.024329368990311306	-0.03768056714383825	-0.03428113905469504
4	0.025	0.03237998919679411	-0.013829304899699003	0.12393312732645503	0.3325163830928953
5	0.025	-0.019882942624578778	0.09322100653495058	0.10964325423414936	0.18355226027028188
6	0.025	0.038426934041779444	0.027560202984311905	-0.017528013639577164	-0.15662289346086525
7	0.025	0.010638024090788149	-0.02255525592552124	-0.08017189448696727	-0.060560748022990295
8	0.025	0.002687792429990399	0.08037485761207727	-0.006952198001029704	-0.01687086611011194
9	0.025	0.005771316355446712	0.005708689832606268	0.0696506903604956	0.05673487415141786
10	0.025	0.04065226267518202	-0.029768207556634597	-0.03999878454774467	0.015428638458135446
11	0.025	0.026197201155911336	0.05424578938131294	-0.04239499947561009	-0.11886288117649829
12	0.025	0.044337532150881334	0.0015779887298470775	0.17918845600180558	-0.0641108247841046
13	0.025	0.031166677411375195	0.004117717946714235	0.09449098219232896	-0.07350811735396376
14	0.025	0.002295630646791162	0.11662517560194041	0.01714855307124526	0.16702956377540445
15	0.025	0.02415533697598278	0.023467406681569936	0.050637926110477946	0.18683286989359013
16	0.025	0.04602147058046924	-0.010289275269444662	0.06859918723333486	-0.03859123237923535
17	0.025	0.02379284741886846	0.01986097286538455	0.061252863455773264	0.10006294631787513
18	0.025	-0.005725744902415002	0.004920482343175742	-0.00434882730624922	-0.062326506894992896
19	0.025	0.03502906435096191	0.03106351696010024	0.09609825177666104	0.17687741382066244
20	0.025	0.07485849084923604	0.07143131572505568	-0.12024362858327045	0.21042559245423362
21	0.025	0.008022680650681315	0.006779272877260163	-0.06287017308759349	0.0997936314395439
22	0.025	0.05571091019888336	0.10284093983582715	0.025778633442802033	-0.12327899703227221
23	0.025	0.04097039567349332	-0.054204194840440624	0.0496821474141607	0.0927227792236569
24	0.025	0.06139210752562318	0.004596339497331639	0.09346624285184058	-0.06717020452267286
25	0.025	0.04992078556067681	-0.025758609050002712	0.20171679053675418	-0.016709874069446594
26	0.025	0.030704499844748014	-0.025438013707055153	0.06982994883306237	-0.13939988277962664
27	0.025	0.04196636837147945	0.10540000470995059	0.01894995411630791	0.07796847023110487
28	0.025	0.031068398441762127	0.05870473309366264	-0.07841081649465703	0.011300931801849576
29	0.025	-0.016202109925009374	0.05237844674207953	-0.02005981757669474	-0.05980681000325006
30	0.025	0.012275397224418984	0.11148772188194445	0.0702052373541061	0.08494872067389621
31	0.025	0.03532492534311215	0.009003146308379267	-0.04147050374716991	-0.16177549665930396
32	0.025	0.02929618699876796	0.12073702944307033	0.0017937979215130392	-0.09637292882207796
33	0.025	0.00869389776147703	0.057136826873988716	0.011513515365538272	0.14763607493132389
34	0.025	0.0141431037930302	-0.036771411787601085	0.11089142067646071	0.22218956410027255
35	0.025	0.050680293615314814	0.10461398987392195	0.03782114390812989	0.22451940082387528
36	0.025	0.01741524762612398	0.0995048145866275	-0.03594803637630706	-0.21432127123054437
37	0.025	-0.011469128812467422	0.020212633729138868	0.03622737359796428	0.1498011486329773
38	0.025	0.02883236159563161	0.03207830702839826	-0.011939462533945254	0.03723062925396283
39	0.025	-0.02306501049197595	0.03291507587251714	-0.03347938805661066	-0.06341152393547811
40	0.025	0.04566469102404048	0.030375150311545057	0.17507068685848903	0.17229934882045347
41	0.025	0.01995097098050202	0.06366629949191643	-0.01375727448787406	-0.05619223234665246
42	0.025	-0.007826272892786583	-0.009342000622499166	0.10729506778472661	-0.05165050044545134
43	0.025	0.04725283630035615	0.05445074755220954	-0.04913954202680144	-0.08349870753898575
44	0.025	0.014783138001843799	0.04138574245000824	0.014988040200236755	-0.03537914439345862
45	0.025	0.02475295391512003	-0.04414040659608249	0.028343762456878814	0.04207397410901852
46	0.025	0.05319637743626334	0.04986308381826467	0.1383092985990735	-0.04716015616084327
47	0.025	-0.021123039518169864	0.13401755113348648	0.04206958154021945	-0.1218564724465348
48	0.025	0.006050924874188946	0.06652105773914962	0.06403420580764795	0.10822601987893352
49	0.025	-0.009075079493136337	-0.08613105038016264	0.022846413165560204	0.230746903226874
50	0.025	-0.012753294100258737	0.02369110121770178	0.058572603941180544	-0.055977909577161596
51	0.025	0.07668460684222439	-0.013442162667711963	0.1510139451726499	0.07269221860392014
52	0.025	-0.007355026398862055	0.008450281067333774	0.012182734350982006	-0.002222966263509575
53	0.025	0.042224545250349146	0.08641615641615837	0.0535892812541921	0.1408837816727237
54	0.025	0.0022248201897719817	0.05008672605653783	0.017459898254676358	0.14158266228663532
55	0.025	0.02996503939121945	-0.08040370906152125	-0.07514467698170058	0.1142351319173647
56	0.025	0.03372960017400313	0.04489826786389635	-0.028409448282396048	-0.06713170380148387
57	0.025	0.032121298637418944	0.034170168322548225	0.14684757350382774	-0.011353456390176278
58	0.025	0.047077281198472806	0.18063971209020974	0.019415491076635375	0.0949165414141061
59	0.025	0.03764022785528014	0.0186428458501279	0.02588648389972347	0.010936660869096003
60	0.025	0.050657848978802544	-0.00948417886653162	0.0028561370308204624	-0.024773135277635285
61	0.025	0.07016673121545441	0.13978159157895098	0.019173449172626415	0.06340778219329968
62	0.025	0.031083218108471984	-0.0008398740322529616	-0.019036226473965606	-0.03495044313426027
63	0.025	0.018176001050936183	0.0781035777803896	-0.12421912481848335	0.1000986318687608
64	0.025	0.030402697898574083	0.09747816765428605	0.04283554429362045	0.11143420634850854
65	0.025	0.026419373625362553	0.06289485763233771	0.0683856796042226	-0.06305002477481342
66	0.025	0.01710333136706908	0.030493913485432015	-0.09838901879959724	0.023903609762064557
67	0.025	0.018304968363106345	0.03540342960035443	0.019908956985967164	-0.15936035622252415
68	0.025	0.05861653642377075	0.03952788924458955	0.08090688281080498	-0.08394132380176267
69	0.025	0.027123237968036958	0.16407387623008735	0.019101131486063447	-0.06360831981218584
70	0.025	0.04168650956828459	0.050572973388095674	0.16170691094822726	0.269943194752741
71	0.025	-0.006562781438795379	-0.009175210392053046	0.01203626228850541	0.13528686970081447
72	0.025	0.019655375541485647	0.01986044338078936	0.15271069088892925	-0.06733120558954067
73	0.025	0.029278206299541615	-0.036404115256094896	-0.06420272832910798	0.057627798076616964
74	0.025	-0.0028941514360741882	0.002645122583249348	0.08157654329145453	0.07123427241320815
75	0.025	0.03284068848727957	0.016207152902985113	-0.09587973213144102	0.0967172835356449
76	0.025	0.044043974964729136	0.07042278320649303	0.0015074411197807912	-0.05377828465534681
77	0.025	0.01404736615549597	0.1116156795019895	0.13699325022347963	0.0418717040432928
78	0.025	-0.03151873555078618	-0.01814429970831616	-0.08525063455714602	-0.01131873441541345
79	0.025	0.03824284642446861	0.0552089494563425	0.04646962602407763	0.16792938859746323
80	0.025	0.023785112202221098	-0.0005821965339592276	0.02870502267048169	-0.023366924673110787
81	0.025	0.045804263604177636	0.10516734724924895	0.11230560778458012	0.3168155111024212
82	0.025	0.011239678231225703	0.0218191706904881	0.09652693002585361	-0.08187207361915541
83	0.025	0.014148661804975364	0.07709590071787333	-0.04744481552672477	-0.018000534056362642
84	0.025	0.016501989042131637	-0.04351701461104391	0.10020896010467917	0.09575846703819679
85	0.025	-0.0007485208104059324	-0.08788952273022474	-0.058776014060821634	0.021669279772310868
86	0.025	0.03667554792076415	0.008475252833537318	-0.00999300326190055	-0.01992731604160492
87	0.025	0.007013894480577102	-0.009563418013677022	-0.01980334426711583	-0.15511307251085757
88	0.025	0.038041693166910785	0.03688955602942533	0.12122183919696747	-0.01592298161083057
89	0.025	0.014839636675350253	0.04310820086038762	0.11085643460471042	-0.12083857378949225
90	0.025	0.00011799753749303088	-0.04163018708432637	-0.08634038922587944	0.020699260434374894
91	0.025	0.025669960398130003	-0.006608585540094178	-0.008370490253497904	-0.04273759230421626
92	0.025	0.0454730259092638	0.04473588878123757	-0.032889654157812816	-0.03849516620299467
93	0.025	0.03818226292189947	0.019710105429373175	0.05816460846961657	-0.0960702280068205
94	0.025	0.04230010471427775	0.13155179670572933	0.05860481471908851	0.08007420803016596
95	0.025	0.041765190762381804	0.1192946693666781	0.11902111673608204	-0.18630518060369525
96	0.025	0.02487124874111168	-0.014073544228846234	-0.04814093645464663	0.14079817743637624
97	0.025	-0.011493403729049265	0.016721406504111788	-0.14785819054393792	-0.011393408292728044
98	0.025	0.023538494004685075	0.08432156523896839	-0.029928007155569085	-0.03641944499515202
99	0.025	0.04953580714679241	0.034951849804135855	0.023493298506079	0.21912507327347655
100	0.025	0.02604661018678508	0.049907421919953246	-0.02348365944615502	0.12336573145090313
101	0.025	-0.013579953512234455	0.033076258169856376	0.05257650616322118	-0.03182814420735043
102	0.025	-0.009989722136990911	-0.06334779515056208	-0.06407521371404556	0.07853346503869049
103	0.025	0.01884529716298387	0.0050850073068518	-0.014705245530615516	-0.04044625170939698
104	0.025	0.018776465559824058	-0.003476126022945985	-0.018377100390150357	-0.006570383408125706
105	0.025	0.04357741883330374	0.007789267711301159	-0.048573630925506574	0.0005222831705301544
106	0.025	0.042066875014612176	0.09261517841066677	0.09692040729726234	0.03514877720305001
107	0.025	0.03514693353963224	0.03757566855587244	0.15523869475509397	0.06911988488891826
108	0.025	0.041506855719293356	0.03566381549204414	-0.046343724522696465	0.14821073127348902
109	0.025	0.03333326407665192	0.1012632220810383	0.003310196500164158	0.09240367992664653
110	0.025	0.03275166013396685	-0.06184991640209827	0.07307323624965806	-0.031390696045869686
111	0.025	0.04626301036761862	-0.017762549854977758	0.1045736824968938	0.17409231201372388
112	0.025	0.036895556056984455	0.004060534392572056	-0.14588585480462019	-0.008177629768664915
113	0.025	0.09786353910105963	0.023074233461811963	0.0020559939044952624	-0.061235885463950444
114	0.025	0.03331725824770322	0.024883058128191273	0.024711120782929096	0.08169700763931143
115	0.025	0.03976456505719673	0.008221597055822687	-0.08580106794085468	0.1431630694224116
116	0.025	-0.003842331314971026	0.0027126973859138044	0.011735945335612015	0.23478280699408538
117	0.025	0.0022175410942479774	0.067058782511212	0.10731892264787943	0.05935405117980983
118	0.025	0.09311028357968068	0.02020006514419793	0.05324963939787858	0.08743290695538494
119	0.025	0.03699711205812885	0.005055009922996019	0.02544415594699227	-0.03808634032688011
120	0.025	0.0032186580489255365	0.08441206000914148	0.16214677287202595	-0.060873425627508825
121	0.025	0.046055951482645525	0.037508751651973385	0.10194261900393187	0.04115833382051605
122	0.025	-0.001728768977146862	-0.06924975372928965	0.051090786868493485	-0.023888946057839436
123	0.025	-0.0049705187936410974	0.045753736099661255	0.09820612023496395	-0.09317818179935952
124	0.025	0.036788128850505884	0.10595635048540872	0.09142867625096421	-0.07239184087661765
125	0.025	0.013474882090004935	0.052091609369467856	0.11871944397655695	-0.1456530320475473
126	0.025	0.008839260280044697	0.10646579747656301	0.045012933556408105	0.030124253062433895
127	0.025	0.04781719243164931	-0.09029763586341133	0.01892795956222397	0.11140761402867175
128	0.025	0.0038438336498921866	-0.047470844299459976	0.07186865949589402	-0.03248737367272216
129	0.025	-0.00039918049627924584	0.06554415162316321	-0.06403378855600489	0.2085173464685579
130	0.025	-0.008818068625174584	-0.05056305655019066	0.24984659323446154	0.05843916394910801
131	0.025	0.046303793561815756	0.01292629476663341	0.08532755851180793	-0.11142221562514126
132	0.025	0.010042595595497292	0.014332004597526976	0.10198734166355886	0.19179251113957235
133	0.025	0.019528890614852537	-0.03903208200397109	0.009553482630525575	-0.010558604837523099
134	0.025	-0.002760742587061521	-0.03624559514166337	0.09440107887071908	-0.05524001172898824
135	0.025	0.008836041369078115	0.019936218697238155	0.08875154004182734	0.15801187579117953
136	0.025	0.04969061120775758	0.043774678698744546	-0.12184428774450806	0.15349818942604562
137	0.025	0.044777472181288906	0.07279120286215782	0.03475156090093803	0.1098062311488335
138	0.025	0.05618961602861806	0.005434776035460713	0.07805089734035756	-0.04062402149498296
139	0.025	0.07671704596118967	0.0384722368420005	0.0630273407712933	0.02580661427546605
140	0.025	-0.005364698705751368	0.03202427525711936	-0.02957276432267577	0.11869944541506194
141	0.025	0.027078073339027176	0.08925108554509092	0.16225308715084663	0.04404882719710514
142	0.025	0.03246039928878415	0.0025201222234843175	-0.10648935547799931	0.008894413461877675
143	0.025	0.01370620799016948	0.08334195296233601	0.06701734005682189	-0.19063887983078215
144	0.025	0.009263990585871816	0.010123071445452958	0.08225023737392023	0.0006943675872496599
145	0.025	0.010808483375161618	-0.043031800360813784	-0.06147433735964298	0.23988948620798475
146	0.025	0.009744916119667027	-0.03366832642431235	0.07459494097168237	-0.09057720626148011
147	0.025	0.01620685524745575	0.10865849686528511	0.08342787970337878	0.21439741467919937
148	0.025	-0.009610821133872072	0.11405027689388172	-0.028740682930864354	0.020215079503812294
149	0.025	-0.0007092242061848934	0.013726297428698658	0.09790641770191391	-0.04980377358784658
150	0.025	0.030443190580562045	-0.003372455288308939	0.09581343773583628	0.050771890176463164
151	0.025	0.0457910197477061	-0.005628403500599576	0.0640531501741608	-0.101027948906656
152	0.025	0.04602363102390908	0.07068437143087114	0.0691966573112778	0.22174096585592526
153	0.025	0.07789399893778615	0.008876818345364194	-0.03954174081657729	0.02599625719873708
154	0.025	0.05351377289511521	0.06436485682440982	-0.03538670007480433	0.12333101516863731
155	0.025	0.022691785368526413	0.09139100158154512	0.019513186126801453	-0.04750237084517559
156	0.025	0.020750332427713215	-0.00014321504359011625	-0.053076964487427596	-0.01900242323918208
157	0.025	0.024198225958458372	0.027475248127197944	0.06583973774829384	-0.17493127749270218
158	0.025	0.022014922397828887	0.021664231320265265	0.14510691724394695	0.03327192072166772
159	0.025	0.02632173240518662	0.08181494215573429	0.08662529910075302	0.045211578780811584
160	0.025	0.04289212775683798	0.03028801195992924	0.03522831617937221	-0.27625839020779774
161	0.025	0.024621960700811116	-0.012749561727682032	-0.07911646725997507	-0.058427118388943135
162	0.025	0.022435158958721252	0.05388919791920063	0.06850134164586955	0.10663460814200815
163	0.025	0.02265124171503704	0.07042710532617824	0.09383855709036815	0.16459253933246243
164	0.025	0.0627618714920937	-0.01333888117890502	0.006558509439392658	0.0031458785732025006
165	0.025	0.04704130198523552	0.13158821266167842	0.07456915533158663	0.04293093603037134
166	0.025	0.00789791514718953	-0.01668639153954793	0.008092058701115474	-0.14116185503104087
167	0.025	-0.006457196653927362	0.0006726348328173759	0.047671355685979314	-0.022395722858457645
168	0.025	0.03923816255468896	-0.014287324453933846	-0.059262913337128124	-0.12550311115837637
169	0.025	0.026946514944850234	-0.006948633154601376	0.04240625264730136	0.1980006319445047
170	0.025	-0.00017689531215828863	0.07424122988441323	0.05680074964878804	0.04984922694458377
171	0.025	-0.013481285037160756	0.06158077666800224	-0.01654686560533411	0.02443289062379582
172	0.025	0.005217885518940736	0.10854890985097684	0.046122075065584876	0.01929315405037598
173	0.025	-0.006492894787064475	0.07613854096819901	0.12302513323756584	0.049237477297314626
174	0.025	0.022409917251266946	0.09787858213793299	0.03548517512207736	-0.09668917112429096
175	0.025	0.015354920161086008	-0.04682332589186531	0.0227555859570033	-0.26059469605231306
176	0.025	-0.009206262027770265	0.006448438873774012	0.025896228165796162	0.02586498542232102
177	0.025	0.04355556409996187	-0.061985312228136115	0.05786465375724	0.03226598852884513
178	0.025	0.049216400727861195	-0.012047909595978894	0.10653669563331997	-0.07886725306780326
179	0.025	0.037098911916429264	-0.002233777732685356	0.13588806534930872	-0.0565151929901136
180	0.025	-0.004279091296489838	0.055478042286380876	-0.012622951264203465	0.028215942384416423
181	0.025	0.06061934953704243	0.03833881963164631	0.08742571774250481	0.07766962350418857
182	0.025	0.02041515132887323	-0.054434562177712954	0.06518213066889757	-0.057324780012301034
183	0.025	-0.011706702279335797	0.02501659057304158	0.1406682496648235	0.1567493039592665
184	0.025	0.020336732330036283	-0.07926816757003574	0.06998259215173679	0.21494705114491677
185	0.025	0.005214039712529036	0.08862423046775739	-0.028268015839351533	0.09157541922783921
186	0.025	-0.021632543091937934	-0.040504847342546425	0.0376858049297865	0.1645143502437846
187	0.025	0.025383243692063896	0.023258558078461708	0.08098693968328176	-0.11721517996291012
188	0.025	0.02067909989554155	-0.027259587376718	-0.06279105020654424	-0.1059785731455164
189	0.025	0.04725884901382029	0.03886433479699468	0.013113576916099795	0.08365164958417048
190	0.025	0.03378094423026001	0.05686654458931584	0.05702302828854288	0.02988940259700834
191	0.025	-0.010294481329424475	-0.010624766518293319	-0.014428306482366003	0.06205605551654549
192	0.025	0.0032571759737139577	0.05840842577657462	0.03530249158294748	-0.026504633505803475
193	0.025	0.061175332865411935	0.0016212885578728298	-0.009239573784741502	-0.029065140111354873
194	0.025	0.014548814627815404	0.02621821806663775	0.09010129183009141	-0.10125152102710636
195	0.025	0.016746200194038538	-0.0981268437241603	0.0007735778837374557	-0.0230034098521504
196	0.025	0.041974296184648666	0.04474886306422286	-0.03148651381206708	-0.054729493130441266
197	0.025	-0.004908952334709671	-0.02566167184304822	0.0846911643094774	-0.006847662625278174
