# Supplementary material for: Neuromodulation Reduces Interindividual Variability of Neuronal Output
Source: eNeuro. 2022 Aug 5;9(4):ENEURO.0166-22.2022. doi: 10.1523/ENEURO.0166-22.2022 (PMC9361792; doi:10.1523/ENEURO.0166-22.2022)
Supplement: Extended Data 1 — Supplementary Model code. Download Extended Data 1, ZIP file. [file enu-eN-NWR-0166-22-s01.zip › paperCode/reboundData/longReboundModelParameters.csv]

gbar_leak_soma	gbar_a_soma	gbar_hliu_soma	gbar_kca_soma	Pbar_ca_soma	gbar_mi_soma
1.0338448	19.801912	90.43926	41.98104	0.65044457	0.5358014
0.2839739	20.844687	24.330727	64.87108	0.73438436	0.508265
3.0191913	3.240107	179.42351	33.392384	0.27158073	0.7966071
2.0921998	31.109737	117.28483	38.562572	0.9329361	0.8929858
0.52654445	10.521814	97.23989	18.234344	0.44883204	0.17021476
2.3907073	20.376728	21.718164	45.719616	0.63155466	0.9441812
0.84007883	28.403797	45.782158	41.339703	0.61137545	0.66100675
1.6552473	6.8688464	8.433393	24.633642	0.49997044	0.47946364
1.0744783	7.0049314	155.54166	59.12198	0.43889225	0.49190766
1.3138818	16.919674	63.39303	41.614315	0.69651866	0.5742445
0.89414734	7.3031306	77.825294	24.21422	0.36301947	0.29905772
0.51018596	16.922413	84.536514	42.376087	0.4988033	0.427512
1.1000638	23.824053	110.24787	68.45425	0.6433627	0.77266294
1.2453905	3.631639	112.18862	26.303146	0.88564336	0.20603025
1.3145527	27.919298	150.58829	54.202103	0.9905427	0.6951984
1.1756845	7.67638	65.11762	54.871105	0.37913692	0.5643836
0.47917977	20.393145	2.3867652	51.3929	0.6121445	0.5378538
1.0520623	14.159665	118.69374	51.915047	0.2599056	0.628236
0.7285239	37.239475	89.11515	47.308094	0.8158881	0.7438293
1.2023072	8.311442	58.85392	28.025078	0.34069145	0.43416473
1.6581931	13.507613	161.06407	62.627354	0.6933509	0.65110207
1.8186243	17.866901	24.588493	31.45723	0.9404561	0.6302075
1.5458162	23.355183	53.492188	18.745779	0.32841724	0.690356
1.0256236	28.085194	102.85116	49.813396	0.69921213	0.6896266
0.5932857	15.107246	85.24332	41.38979	0.41267827	0.4178978
0.9792985	17.663818	47.763817	69.38196	0.28744432	0.7901323
0.67591214	24.024242	142.12938	34.476982	0.8013564	0.4296451
0.3179365	42.667274	75.37924	8.793809	0.7164583	0.5634867
1.6519737	16.069374	148.0331	46.951427	0.44798437	0.7071371
0.48642823	43.446327	72.635635	6.963815	0.29149637	0.6830155
0.75518805	33.515915	137.89441	59.036312	0.5038342	0.8104729
1.9945358	11.144199	68.54431	50.97967	0.7387975	0.67499864
0.86915207	23.12378	89.44323	37.039703	0.50427145	0.5778785
1.2420534	10.183264	102.93678	33.61769	0.49945274	0.42307913
2.4705594	8.3941555	95.04692	17.880527	0.8064217	0.5615456
0.7420119	43.47498	175.88536	13.378161	0.78020424	0.6589132
1.878024	14.589202	142.76036	52.337387	0.7595511	0.6743128
2.6801543	5.7707653	119.74901	59.773796	0.5881926	0.82085353
1.5696713	18.178553	115.10995	60.031082	0.7522857	0.7026656
1.4445373	13.800873	40.561443	10.584613	0.5096143	0.43806568
2.2192488	10.341116	36.1883	35.12477	0.56607	0.6844789
0.6886354	24.507736	68.06269	43.29288	0.7568439	0.5361623
1.9115627	14.059605	136.44003	49.457653	0.7510052	0.66581964
0.28668064	39.548912	75.025085	11.613723	0.4936245	0.54031557
0.8445552	25.598715	146.01576	69.54724	0.71331084	0.6735981
0.1320249	20.04576	18.388449	55.661003	0.42759606	0.55457836
2.085514	6.433691	192.04327	82.12034	0.38863513	0.8613273
1.4732952	11.183316	172.6356	97.83064	0.66652614	0.7588203
1.0140122	17.875532	47.48808	12.470839	0.59964293	0.39313924
1.2413414	17.59684	96.55488	21.046768	0.5314888	0.48466736
1.0186307	23.940695	53.331768	26.276543	0.64320236	0.5566987
2.7854195	8.13955	172.28549	48.166695	0.53979987	0.80629593
1.0334929	20.676376	147.58382	21.38565	0.73725086	0.42085734
1.836756	7.0817866	57.59278	24.72368	0.48069677	0.492558
0.32944688	31.3058	41.482788	42.44445	0.6507667	0.54881334
1.4208487	5.560822	103.73286	52.910324	0.61732525	0.46242797
1.303101	8.371969	185.7431	30.564344	0.9886457	0.27007055
0.5124827	27.058487	67.48461	27.1023	0.71014595	0.46697846
2.322305	5.0101705	96.84839	48.9861	0.6424879	0.65896255
1.5499418	1.2820839	102.81481	41.533638	0.23105657	0.5139426
1.297965	20.115513	119.509705	44.19797	0.7452726	0.60545
0.5658399	4.3217587	0.43482262	45.678425	0.464545	0.29023257
1.6202308	13.127104	172.52344	71.87858	0.538248	0.7325523
1.9644965	2.8682406	123.046104	22.732647	0.75813615	0.3876925
0.82378894	26.80917	133.13873	58.597134	0.7985694	0.6402066
1.3091508	31.508764	118.43284	33.66351	0.88671625	0.7020239
0.8578696	20.887453	140.4851	20.441069	0.5835901	0.39068434
1.7268862	19.836273	68.54787	45.25071	0.2514672	0.8718533
1.6348592	8.419999	25.04043	57.257645	0.64004123	0.619205
0.7603599	20.219913	75.59674	47.09587	0.72982895	0.52899945
0.45561957	14.723533	6.1997194	28.39508	0.32318497	0.38698414
1.6925968	7.265877	128.08284	32.91867	0.46037892	0.48615673
1.3074207	29.909325	73.88163	37.018578	0.9673845	0.6824343
1.4938545	29.446943	119.790054	44.67789	0.9176401	0.75502914
0.015461617	45.831818	0.4589579	65.56225	0.52916837	0.7027643
2.1180649	23.209335	103.203804	29.572142	0.8729518	0.76681656
1.9706873	2.4435062	56.255924	47.00004	0.5233109	0.58274597
2.4950259	1.6639647	140.65935	95.66327	0.69052047	0.84864557
0.034921408	46.058655	30.691505	35.981167	0.5242739	0.75160766
1.477319	15.854937	133.05133	49.085022	0.6312456	0.61063117
2.223246	24.734531	70.76111	36.969917	0.95428675	0.85340506
1.8793069	8.460105	69.89556	56.371403	0.5006125	0.68084705
2.333937	19.919508	122.589516	20.783762	0.94112426	0.6992082
0.7181112	14.878924	147.94737	51.031338	0.4737004	0.4665243
1.1041383	9.29114	112.51003	57.828804	0.48113948	0.53228474
2.1125994	9.276629	99.59067	47.299343	0.6170228	0.6659198
0.7458239	35.99312	73.29096	37.299522	0.67344856	0.7216179
1.1545845	5.479911	16.909632	44.3006	0.77157515	0.36196864
3.0428941	17.63903	1.1484843	15.908232	0.8073995	0.87485486
0.285762	17.189281	29.872179	14.963295	0.67199165	0.16856831
1.1324694	9.653555	99.22243	64.85088	0.49508515	0.5819392
0.8857427	24.43316	116.17213	57.033035	0.85642403	0.57918847
0.6114495	20.125853	87.84928	44.92734	0.4013119	0.5230234
1.0418664	11.0183	172.65459	63.86174	0.57554805	0.5122918
0.55939806	51.59986	117.31976	0.13490307	0.5773959	0.72494704
1.7776189	0.5084219	17.1192	63.751934	0.81699383	0.5371962
1.5523937	2.3300035	28.276337	60.23667	0.45463187	0.565879
2.0089781	7.2484536	93.55677	42.644505	0.75530404	0.57030225
1.3154684	9.781461	85.85922	45.142746	0.3863662	0.5393389
1.181721	19.098083	168.01314	49.780956	0.7126728	0.57255507
0.92929107	21.984623	1.9166908	54.50936	0.5190892	0.69209146
1.1577337	27.07731	56.64582	65.21442	0.6968836	0.7880322
0.49443406	31.86708	14.24759	35.377068	0.701539	0.6124557
1.1736544	26.674591	23.620413	16.185188	0.68852544	0.59210396
2.491497	13.123103	67.51553	63.32234	0.8039034	0.86908215
2.3743224	7.586483	141.38618	41.902374	0.52917945	0.6860331
1.4235489	18.237095	41.08922	60.458622	0.8170174	0.67583114
0.25161287	28.127176	44.38144	33.031975	0.22816451	0.59991306
0.0855496	17.770021	5.008851	32.51626	0.44986564	0.41397
1.9141968	15.030254	30.032652	53.449997	0.8506948	0.7111164
2.1778955	11.725717	100.85441	42.562405	0.80791306	0.6483975
0.35588512	22.48743	37.829285	37.482086	0.5480854	0.4660189
1.1514027	23.110567	141.01746	40.46061	0.36334926	0.66968936
1.8932757	1.4802482	84.01331	48.208305	0.9673719	0.42214358
1.3454412	9.761945	32.610218	44.27826	0.2848122	0.6079269
1.1701382	9.821872	84.70249	29.20814	0.30143583	0.450145
0.45761308	24.657772	54.31923	48.80532	0.60175526	0.53902215
0.97646266	25.476217	142.30945	55.851246	0.39877045	0.74013704
2.1026516	14.580925	87.06159	71.69193	0.93802536	0.78973687
0.738684	14.629725	30.161505	37.280025	0.7055299	0.39811733
0.34744704	26.959503	53.78672	27.033897	0.69995505	0.44278225
0.90671104	22.86283	163.95648	9.969534	0.48362118	0.3844569
1.1021043	13.836899	33.645218	59.792896	0.78642327	0.56088763
1.5813572	15.150364	103.8934	45.132328	0.23784888	0.74965155
1.2227063	20.511427	136.17722	41.03436	0.6524578	0.56996846
0.384443	25.148123	53.06487	40.24731	0.4060882	0.5515086
1.4912616	14.830242	138.58752	51.65736	0.43102416	0.68415433
1.3090398	21.415024	14.342071	32.34456	0.69172466	0.6076578
1.1428093	17.005892	84.50955	38.53223	0.5003546	0.5695123
0.054493856	28.840904	13.120343	30.629107	0.73169035	0.36596003
1.346865	6.7007976	172.59279	45.406483	0.7857109	0.35188803
2.1785872	8.980859	84.97616	42.726562	0.35531384	0.7328471
1.4790708	10.772447	23.392342	35.475815	0.46902013	0.55640644
2.2218568	2.9343815	5.8732667	39.23456	0.5250653	0.6101418
1.8130703	1.318471	157.09555	83.6391	0.5176291	0.6748999
2.4305227	10.580726	41.942024	39.916157	0.56227946	0.7534885
0.41195115	25.760183	89.69796	32.572315	0.38990602	0.501091
0.85342896	5.3628254	32.38241	41.513107	0.66710716	0.2893257
1.2112335	27.648485	104.19593	57.06675	0.6765012	0.7832697
0.8768439	20.673622	103.77088	19.354996	0.51995146	0.42813623
1.1810037	14.024283	156.10262	48.529755	0.7687283	0.46686882
1.6135932	16.848875	150.08043	56.821068	0.9933566	0.62866944
0.6481788	32.04601	67.07575	60.72233	0.86817247	0.72052354
2.178067	3.8952692	56.711258	80.78893	0.7116665	0.7655311
1.0912609	46.080933	129.70428	21.413567	0.9196757	0.8109589
0.8746327	27.960644	158.62453	57.417057	0.8145279	0.6261065
0.96411514	22.052242	91.29596	42.129463	0.44098553	0.63248664
1.3280236	27.116688	128.85594	3.6939273	0.5014888	0.5492843
0.7961368	26.911104	39.241653	7.65738	0.8198013	0.45045736
2.2266905	17.889414	43.75334	3.2238085	0.97973824	0.6056149
0.48990336	19.118082	93.91091	29.745123	0.53923583	0.35091713
1.3725576	21.47792	59.478157	63.870438	0.36269468	0.89665765
1.5974777	4.097134	95.359	40.56336	0.73667943	0.40128914
1.1361817	17.76196	165.36081	66.46591	0.5418975	0.6641913
0.9203	8.251307	38.382957	63.266624	0.6396409	0.4663781
1.9057792	17.945206	87.67024	40.773594	0.6883169	0.70554715
2.0095682	15.465394	147.01227	45.529613	0.25769654	0.8496331
1.0647918	22.764996	97.16245	33.372936	0.6180645	0.5774432
2.0253646	30.784817	126.16148	13.252197	0.92805284	0.7624215
1.213336	21.075815	29.867987	16.346323	0.81514484	0.47894526
1.158917	21.998133	116.60764	16.683449	0.71103674	0.46054947
0.70060545	34.963238	158.87912	35.95283	0.592534	0.66271603
0.28707755	24.096348	15.185837	69.87444	0.49391535	0.66778016
2.4184577	27.910336	32.073437	3.2382834	0.7914546	0.8192474
0.98907906	28.189493	109.25461	82.59713	0.8791468	0.7785076
1.5814446	0.461704	91.455986	77.79554	0.55040604	0.5901175
1.8242905	17.900988	120.13037	39.08818	0.7344549	0.6704064
0.6134939	15.733838	62.51341	28.10013	0.56278545	0.36147755
2.2366898	4.417587	93.60545	21.55476	0.5932958	0.49638888
2.8212063	19.989721	83.03964	6.287406	0.9670335	0.7802686
0.88160974	14.814183	74.36628	47.9788	0.69413686	0.43274647
0.8376527	24.225206	112.80026	81.646416	0.74358004	0.7545803
1.4622536	14.624387	137.65152	67.59109	0.7403154	0.6537165
2.807689	1.9066684	164.92084	14.339976	0.4061909	0.5712365
1.3612608	11.039245	92.44022	44.576614	0.5951043	0.5076992
0.8949083	7.892163	69.831635	43.512608	0.7372882	0.30857307
0.83717203	27.185753	29.307306	50.282043	0.811503	0.6798668
2.3905773	10.578405	55.148952	84.17194	0.68556756	0.94176114
1.3029133	7.6911683	138.33063	47.270447	0.7182825	0.39269575
0.54149216	19.343685	80.920975	28.013275	0.22356185	0.46696487
1.7756265	0.05072526	109.58346	41.02605	0.46109602	0.43570486
2.5045216	2.3594487	18.717628	38.52117	0.576566	0.64099294
1.0810207	26.151247	47.259613	25.903484	0.8546191	0.56497467
1.4731573	13.940856	67.97815	78.402405	0.76420987	0.72464275
1.34572	25.02814	162.158	73.86949	0.9656957	0.74283403
0.59621876	32.92851	83.51516	33.828247	0.49250883	0.6669773
0.51417595	14.196041	37.65928	54.10278	0.56587833	0.46739528
1.1717732	16.11112	78.222145	42.217693	0.28553513	0.65115196
1.2789158	23.650362	88.12808	57.51123	0.7142939	0.712088
0.87757087	29.913671	110.57844	28.995392	0.55238676	0.61753297
2.1444304	6.772604	152.05743	65.38521	0.628899	0.7031879
2.7333093	11.914827	42.595173	42.88669	0.45201322	0.893561
1.7184654	32.689434	126.26147	10.755032	0.51933724	0.7667292
2.4840891	5.213772	156.4239	21.838972	0.8245123	0.51492065
1.0520464	10.011818	84.7971	17.15312	0.5869988	0.27752072
1.4291804	7.993391	73.69866	25.413218	0.5738272	0.40049627
1.2024441	14.558981	110.81896	49.48361	0.5237507	0.5558913
2.2001548	15.73837	24.198566	32.990005	0.8881831	0.7050765
