# Supplementary material for: Neuromodulation Reduces Interindividual Variability of Neuronal Output
Source: eNeuro. 2022 Aug 5;9(4):ENEURO.0166-22.2022. doi: 10.1523/ENEURO.0166-22.2022 (PMC9361792; doi:10.1523/ENEURO.0166-22.2022)
Supplement: Extended Data 1 — Supplementary Model code. Download Extended Data 1, ZIP file. [file enu-eN-NWR-0166-22-s01.zip › paperCode/reboundData/longReboundModelParameters_old.csv]

gbar_leak_soma	gbar_a_soma	gbar_hliu_soma	gbar_kca_soma	Pbar_ca_soma	gbar_mi_soma	a	b	c	lat
1.0338448	19.801912	90.43926	41.98104	0.65044457	0.5358014	67.9283243298309	1.50711877426042	0.632707778448711	0.931300000054209
0.2839739	20.844687	24.330727	64.87108	0.73438436	0.508265	367.744742140517	4.36501654559399	1.90029336225644	0.70472500004102
3.0191913	3.240107	179.42351	33.392384	0.27158073	0.7966071	47.061743099577	1.43932508572755	0.610486745018297	0.199250000011598
2.0921998	31.109737	117.28483	38.562572	0.9329361	0.8929858	43.2077237074102	1.3653669823905	0.586799550244243	0.973950000056691
0.52654445	10.521814	97.23989	18.234344	0.44883204	0.17021476	75.6830001015532	1.26890473664622	0.524162068980458	0.175275000010202
2.3907073	20.376728	21.718164	45.719616	0.63155466	0.9441812	297.355212457951	5.09636666586867	2.11857521491669	0.180650000010515
0.84007883	28.403797	45.782158	41.339703	0.61137545	0.66100675	222.788991592554	3.91418309405592	1.78308815136432	0.753750000043874
1.6552473	6.8688464	8.433393	24.633642	0.49997044	0.47946364	285.320203194693	4.73479700262617	2.00149565839905	0.63032500003669
1.0744783	7.0049314	155.54166	59.12198	0.43889225	0.49190766	190.690060354364	3.04185940370985	1.36510900753779	0.207625000012085
1.3138818	16.919674	63.39303	41.614315	0.69651866	0.5742445	253.299224752316	4.31146812828811	1.91910762355488	0.522225000030397
0.89414734	7.3031306	77.825294	24.21422	0.36301947	0.29905772	151.910907170794	2.35449733989145	1.00558018022152	0.194875000011343
0.51018596	16.922413	84.536514	42.376087	0.4988033	0.427512	278.53842466597	3.84120249190447	1.77313505328961	0.247950000014433
1.1000638	23.824053	110.24787	68.45425	0.6433627	0.77266294	321.557252773028	4.80293560937755	2.06763643428062	0.175425000010211
1.2453905	3.631639	112.18862	26.303146	0.88564336	0.20603025	64.1784006131719	1.31736813181404	0.545093874461524	0.673575000039207
1.3145527	27.919298	150.58829	54.202103	0.9905427	0.6951984	49.1343292838542	1.2819548896664	0.544040355585707	0.940725000054758
1.1756845	7.67638	65.11762	54.871105	0.37913692	0.5643836	299.652544469127	4.5856069807115	1.9983713990201	0.390600000022736
0.47917977	20.393145	2.3867652	51.3929	0.6121445	0.5378538	390.994503511195	4.57655144017663	1.93723243009635	0.852000000049593
1.0520623	14.159665	118.69374	51.915047	0.2599056	0.628236	33.4845181891585	0.971841974540265	0.414691476636741	1.01470000005906
0.7285239	37.239475	89.11515	47.308094	0.8158881	0.7438293	219.727291291154	3.81084966992478	1.76039098831316	0.521800000030373
1.2023072	8.311442	58.85392	28.025078	0.34069145	0.43416473	254.072060857241	4.19303083988536	1.90657566948818	0.303550000017669
1.6581931	13.507613	161.06407	62.627354	0.6933509	0.65110207	54.4098133969342	1.3844274421986	0.579864229454564	0.859100000050006
1.8186243	17.866901	24.588493	31.45723	0.9404561	0.6302075	230.492138073535	4.44711451842809	1.93182787397777	0.789625000045962
1.5458162	23.355183	53.492188	18.745779	0.32841724	0.690356	54.2171430991701	1.565375919694	0.66782994075383	0.894025000052039
1.0256236	28.085194	102.85116	49.813396	0.69921213	0.6896266	80.8115475293694	1.75764936868912	0.741527836972967	0.85332500004967
0.5932857	15.107246	85.24332	41.38979	0.41267827	0.4178978	99.986880700203	1.72534140603159	0.719599968745326	0.611575000035598
0.9792985	17.663818	47.763817	69.38196	0.28744432	0.7901323	84.9782340643665	1.9857463228932	0.848661900266891	1.30382500007589
0.67591214	24.024242	142.12938	34.476982	0.8013564	0.4296451	75.3567878697662	1.42445792143206	0.593851201170993	0.454700000026467
0.3179365	42.667274	75.37924	8.793809	0.7164583	0.5634867	101.025167018249	1.7465596204721	0.731230169620181	0.25615000001491
1.6519737	16.069374	148.0331	46.951427	0.44798437	0.7071371	186.018618331015	3.60099293833086	1.70593215416422	0.158800000009243
0.48642823	43.446327	72.635635	6.963815	0.29149637	0.6830155	91.1692229234574	1.68092766721001	0.742000436752407	0.110700000006444
0.75518805	33.515915	137.89441	59.036312	0.5038342	0.8104729	140.698792337584	2.57574199819115	1.12715417262625	0.43087500002508
1.9945358	11.144199	68.54431	50.97967	0.7387975	0.67499864	227.795382128746	4.36540243222962	1.93225608907637	0.571775000033282
0.86915207	23.12378	89.44323	37.039703	0.50427145	0.5778785	211.341973019257	3.54001788976894	1.65898389550336	0.337550000019648
1.2420534	10.183264	102.93678	33.61769	0.49945274	0.42307913	52.2492038641523	1.24530559272454	0.519939327953097	0.803225000046754
2.4705594	8.3941555	95.04692	17.880527	0.8064217	0.5615456	16.4073527924048	0.734906247015107	0.329386114658973	1.26022500007335
0.7420119	43.47498	175.88536	13.378161	0.78020424	0.6589132	64.5879773625281	1.32539602063406	0.573866732638163	0.11767500000685
1.878024	14.589202	142.76036	52.337387	0.7595511	0.6743128	117.302586067212	2.45298182892597	1.06543046238432	0.485725000028273
2.6801543	5.7707653	119.74901	59.773796	0.5881926	0.82085353	212.702517567516	4.40316653852687	1.97043404811382	0.31525000001835
1.5696713	18.178553	115.10995	60.031082	0.7522857	0.7026656	162.584761620864	3.2222448510393	1.50775167672671	0.601075000034987
1.4445373	13.800873	40.561443	10.584613	0.5096143	0.43806568	91.2208034160151	2.06139482740446	0.88642508036701	0.790550000046016
2.2192488	10.341116	36.1883	35.12477	0.56607	0.6844789	162.189879757191	3.89440598585051	1.78461730663243	0.905950000052733
0.6886354	24.507736	68.06269	43.29288	0.7568439	0.5361623	261.768614329328	4.00212824980363	1.82075577082258	0.514375000029941
1.9115627	14.059605	136.44003	49.457653	0.7510052	0.66581964	127.078569101886	2.63491557917728	1.16928068134164	0.460525000026806
0.28668064	39.548912	75.025085	11.613723	0.4936245	0.54031557	54.744337606094	1.13950701773291	0.475142935874571	0.407725000023733
0.8445552	25.598715	146.01576	69.54724	0.71331084	0.6735981	62.5835130501286	1.4056801144866	0.588766195288569	0.928800000054063
0.1320249	20.04576	18.388449	55.661003	0.42759606	0.55457836	486.47041106607	4.84598184811393	2.03547217441334	0.393800000022922
2.085514	6.433691	192.04327	82.12034	0.38863513	0.8613273	127.826073184926	2.73978038758472	1.22952133399371	0.406375000023654
1.4732952	11.183316	172.6356	97.83064	0.66652614	0.7588203	231.12429880248	4.08612848639602	1.85920311401301	0.42897500002497
1.0140122	17.875532	47.48808	12.470839	0.59964293	0.39313924	132.991886443784	2.39238152682466	1.03348284030657	0.559600000032573
1.2413414	17.59684	96.55488	21.046768	0.5314888	0.48466736	130.997872121316	2.39443364023958	1.03674117689025	0.231975000013503
1.0186307	23.940695	53.331768	26.276543	0.64320236	0.5566987	253.512232352886	4.22375406052167	1.90076924784972	0.451675000026291
2.7854195	8.13955	172.28549	48.166695	0.53979987	0.80629593	24.3834376249962	0.953573872296286	0.426403905665977	0.937400000054564
1.0334929	20.676376	147.58382	21.38565	0.73725086	0.42085734	81.2266567990557	1.55601413508941	0.652036116940063	0.206575000012024
1.836756	7.0817866	57.59278	24.72368	0.48069677	0.492558	28.6251945535769	1.00501697331812	0.432644002801229	1.35172500007868
0.32944688	31.3058	41.482788	42.44445	0.6507667	0.54881334	43.1733413301066	1.00030908453094	0.430537808890993	1.45352500008461
1.4208487	5.560822	103.73286	52.910324	0.61732525	0.46242797	78.8567999644538	1.68750149083085	0.710138541775052	0.88975000005179
1.303101	8.371969	185.7431	30.564344	0.9886457	0.27007055	47.2374583306196	1.06777272855634	0.442219115964655	0.493125000028704
0.5124827	27.058487	67.48461	27.1023	0.71014595	0.46697846	228.866500112887	3.33567168561313	1.5316570159316	0.335150000019508
2.322305	5.0101705	96.84839	48.9861	0.6424879	0.65896255	186.79994703764	3.95664071179077	1.82498161492456	0.50887500002962
1.5499418	1.2820839	102.81481	41.533638	0.23105657	0.5139426	125.846258118471	2.4591643382836	1.07306204647639	0.346125000020147
1.297965	20.115513	119.509705	44.19797	0.7452726	0.60545	234.691322448375	4.03766395097598	1.85725745674608	0.267475000015569
0.5658399	4.3217587	0.43482262	45.678425	0.464545	0.29023257	275.833955987434	3.58678329746183	1.61357217002145	1.41447500008233
1.6202308	13.127104	172.52344	71.87858	0.538248	0.7325523	85.8923975673352	1.89986364688623	0.80791880381187	0.630025000036672
1.9644965	2.8682406	123.046104	22.732647	0.75813615	0.3876925	145.056064633462	2.73110627586154	1.20650139755986	0.145325000008459
0.82378894	26.80917	133.13873	58.597134	0.7985694	0.6402066	188.217243079326	3.12784406576739	1.4222887285167	0.411775000023969
1.3091508	31.508764	118.43284	33.66351	0.88671625	0.7020239	80.784294057954	1.81540825552871	0.770176164246882	0.63015000003668
0.8578696	20.887453	140.4851	20.441069	0.5835901	0.39068434	34.4485927465426	0.869018775008148	0.365407317513871	0.481925000028052
1.7268862	19.836273	68.54787	45.25071	0.2514672	0.8718533	126.756097757304	3.09976722523949	1.45945297411897	0.709100000041275
1.6348592	8.419999	25.04043	57.257645	0.64004123	0.619205	282.31110286165	4.63439257167926	1.97055632492508	0.688350000040067
0.7603599	20.219913	75.59674	47.09587	0.72982895	0.52899945	375.787385069975	4.84089818947277	2.07534086824027	0.146000000008498
0.45561957	14.723533	6.1997194	28.39508	0.32318497	0.38698414	341.864790060157	4.25894659274411	1.87082884173831	0.783150000045585
1.6925968	7.265877	128.08284	32.91867	0.46037892	0.48615673	43.1406064252647	1.17570887469839	0.490755139408416	0.707350000041173
1.3074207	29.909325	73.88163	37.018578	0.9673845	0.6824343	30.6641339244927	1.01134103189437	0.431345318468641	1.46640000008536
1.4938545	29.446943	119.790054	44.67789	0.9176401	0.75502914	89.9172419649957	2.02652092010854	0.871508741699429	0.69270000004032
0.015461617	45.831818	0.4589579	65.56225	0.52916837	0.7027643	322.231067922037	2.59245765516435	1.07308131892573	0.78770000004585
2.1180649	23.209335	103.203804	29.572142	0.8729518	0.76681656	209.762119831879	4.30621096406335	1.95615879866414	0.251225000014623
1.9706873	2.4435062	56.255924	47.00004	0.5233109	0.58274597	292.642463619706	4.79178363145382	2.04354497109306	0.307100000017876
2.4950259	1.6639647	140.65935	95.66327	0.69052047	0.84864557	259.169326573759	4.67781289853884	2.03445171809449	0.299750000017448
0.034921408	46.058655	30.691505	35.981167	0.5242739	0.75160766	298.672434999638	4.07175824781013	1.84035252499728	0.54752500003187
1.477319	15.854937	133.05133	49.085022	0.6312456	0.61063117	80.090360902656	1.76381336157396	0.747075924788278	0.659100000038365
2.223246	24.734531	70.76111	36.969917	0.95428675	0.85340506	280.098801204597	4.93625485788709	2.10353260590081	0.129475000007536
1.8793069	8.460105	69.89556	56.371403	0.5006125	0.68084705	53.9680388329215	1.5421737700864	0.656009165708039	1.29647500007546
2.333937	19.919508	122.589516	20.783762	0.94112426	0.6992082	39.9591891325067	1.272840748113	0.544884140145865	0.779150000045352
0.7181112	14.878924	147.94737	51.031338	0.4737004	0.4665243	131.842924790971	2.12341798931277	0.897306076156055	0.276325000016084
1.1041383	9.29114	112.51003	57.828804	0.48113948	0.53228474	277.663249753187	4.29963935896923	1.93615600138973	0.269950000015713
2.1125994	9.276629	99.59067	47.299343	0.6170228	0.6659198	82.5918291359383	2.02614711614935	0.872498541988242	0.806675000046955
0.7458239	35.99312	73.29096	37.299522	0.67344856	0.7216179	251.187040646273	4.20008398691153	1.90149112775305	0.418025000024332
1.1545845	5.479911	16.909632	44.3006	0.77157515	0.36196864	254.030874906562	4.05230355787587	1.78462447841191	1.07495000006257
3.0428941	17.63903	1.1484843	15.908232	0.8073995	0.87485486	180.526459509144	4.60036402715378	1.95975809026191	0.81055000004718
0.285762	17.189281	29.872179	14.963295	0.67199165	0.16856831	25.9119088672905	0.626832344799392	0.270791302821884	1.32765000007728
1.1324694	9.653555	99.22243	64.85088	0.49508515	0.5819392	288.094314797958	4.44673204903376	1.96985316084969	0.357200000020792
0.8857427	24.43316	116.17213	57.033035	0.85642403	0.57918847	42.4367048511531	1.08771309395908	0.458980342469701	1.18340000006888
0.6114495	20.125853	87.84928	44.92734	0.4013119	0.5230234	76.9302842288991	1.50502858582731	0.626333017543973	0.779325000045363
1.0418664	11.0183	172.65459	63.86174	0.57554805	0.5122918	139.6763852549	2.34457454600192	1.00394718473308	0.333275000019399
0.55939806	51.59986	117.31976	0.13490307	0.5773959	0.72494704	56.2505075017893	1.19104382292431	0.531796146757784	0.121275000007059
1.7776189	0.5084219	17.1192	63.751934	0.81699383	0.5371962	378.131511543675	5.0618614935719	2.09365808140685	0.288350000016784
1.5523937	2.3300035	28.276337	60.23667	0.45463187	0.565879	204.759625934414	3.95524800665607	1.76647478878142	1.06657500006208
2.0089781	7.2484536	93.55677	42.644505	0.75530404	0.57030225	231.874296901759	4.30556926463128	1.9396935162001	0.374575000021803
1.3154684	9.781461	85.85922	45.142746	0.3863662	0.5393389	52.4339235561318	1.33485453848265	0.563627018054949	1.04467500006081
1.181721	19.098083	168.01314	49.780956	0.7126728	0.57255507	140.39327511812	2.45196112587538	1.06288056515293	0.248400000014459
0.92929107	21.984623	1.9166908	54.50936	0.5190892	0.69209146	274.796512581718	4.43376602546529	1.89000391019876	1.03660000006034
1.1577337	27.07731	56.64582	65.21442	0.6968836	0.7880322	65.5175201612462	1.66859944043222	0.701334972069732	1.42507500008295
0.49443406	31.86708	14.24759	35.377068	0.701539	0.6124557	344.208106203233	4.58353185839462	1.96208194979327	0.674100000039238
1.1736544	26.674591	23.620413	16.185188	0.68852544	0.59210396	257.430728744944	4.49154030069322	1.96048588180273	0.616275000035872
2.491497	13.123103	67.51553	63.32234	0.8039034	0.86908215	252.836897534536	4.74303027561435	2.03145998984475	0.403075000023462
2.3743224	7.586483	141.38618	41.902374	0.52917945	0.6860331	67.3100477091989	1.73290203162161	0.735827695157313	0.553750000032233
1.4235489	18.237095	41.08922	60.458622	0.8170174	0.67583114	194.033775834598	3.84294159153659	1.73982652878562	1.03662500006034
0.25161287	28.127176	44.38144	33.031975	0.22816451	0.59991306	301.248037754128	4.20344579784446	1.91077570290966	0.227475000013241
0.0855496	17.770021	5.008851	32.51626	0.44986564	0.41397	609.845312548073	4.99171137685622	2.09085278333992	0.100150000005829
1.9141968	15.030254	30.032652	53.449997	0.8506948	0.7111164	212.552232620725	4.2741228528649	1.86977461673924	0.918550000053467
2.1778955	11.725717	100.85441	42.562405	0.80791306	0.6483975	29.0759106192618	1.03273922085172	0.443208111473206	1.29800000007555
0.35588512	22.48743	37.829285	37.482086	0.5480854	0.4660189	363.967089372621	4.48830546079181	1.9691908317816	0.374925000021823
1.1514027	23.110567	141.01746	40.46061	0.36334926	0.66968936	23.9904759224282	0.787285604887576	0.344897356513397	0.916625000053354
1.8932757	1.4802482	84.01331	48.208305	0.9673719	0.42214358	85.3766720168337	1.91085341454939	0.812800034896329	1.01602500005914
1.3454412	9.761945	32.610218	44.27826	0.2848122	0.6079269	116.871688476781	2.59796364240259	1.15698808124734	1.1202000000652
1.1701382	9.821872	84.70249	29.20814	0.30143583	0.450145	105.979832103871	2.01975163483371	0.861445047187395	0.403000000023458
0.45761308	24.657772	54.31923	48.80532	0.60175526	0.53902215	171.262476258525	2.64610796456726	1.14829954680385	0.758000000044121
0.97646266	25.476217	142.30945	55.851246	0.39877045	0.74013704	36.899896479207	1.04072209400106	0.44050894610793	0.963200000056066
2.1026516	14.580925	87.06159	71.69193	0.93802536	0.78973687	206.7792469396	4.18383673987923	1.86903098112432	0.682000000039698
0.738684	14.629725	30.161505	37.280025	0.7055299	0.39811733	345.052434114456	4.52900634525832	1.95965803338046	0.562825000032761
0.34744704	26.959503	53.78672	27.033897	0.69995505	0.44278225	341.694925804828	4.34520390059483	1.94360051515098	0.214600000012491
0.90671104	22.86283	163.95648	9.969534	0.48362118	0.3844569	23.9006256624636	0.642674646776867	0.283248961517492	0.15737500000916
1.1021043	13.836899	33.645218	59.792896	0.78642327	0.56088763	348.136934670458	4.7740942386803	2.01407450732799	0.509225000029641
1.5813572	15.150364	103.8934	45.132328	0.23784888	0.74965155	36.4744227359366	1.15062974990965	0.493402869027472	0.976825000056859
1.2227063	20.511427	136.17722	41.03436	0.6524578	0.56996846	41.2996553574409	1.09374420440764	0.461073895912797	0.85830000004996
0.384443	25.148123	53.06487	40.24731	0.4060882	0.5515086	258.972889827486	3.77286130161501	1.74326497621747	0.463100000026956
1.4912616	14.830242	138.58752	51.65736	0.43102416	0.68415433	204.485528752727	3.79646034819833	1.77952956788373	0.224175000013049
1.3090398	21.415024	14.342071	32.34456	0.69172466	0.6076578	167.745113961434	3.6152919953804	1.65864234909585	1.23787500007205
1.1428093	17.005892	84.50955	38.53223	0.5003546	0.5695123	303.446911648057	4.63878203022578	2.03910142024707	0.144775000008427
0.054493856	28.840904	13.120343	30.629107	0.73169035	0.36596003	107.97391759618	1.52346822309844	0.62619791273337	1.05987500006169
1.346865	6.7007976	172.59279	45.406483	0.7857109	0.35188803	20.7546281566091	0.659369847675775	0.289780839279791	1.02170000005947
2.1785872	8.980859	84.97616	42.726562	0.35531384	0.7328471	28.5046957913906	1.06193667731114	0.457616845340879	1.26400000007357
1.4790708	10.772447	23.392342	35.475815	0.46902013	0.55640644	270.145174133748	4.58854402096117	1.97454671544612	0.648125000037726
2.2218568	2.9343815	5.8732667	39.23456	0.5250653	0.6101418	196.152045590861	4.2873711736612	1.85677132373381	1.07065000006232
1.8130703	1.318471	157.09555	83.6391	0.5176291	0.6748999	196.66525188512	3.72600859223031	1.73370295975724	0.460200000026787
2.4305227	10.580726	41.942024	39.916157	0.56227946	0.7534885	42.3230113218632	1.49661689771409	0.655807754101171	1.48392500008638
0.41195115	25.760183	89.69796	32.572315	0.38990602	0.501091	110.495667948982	1.83566286197388	0.769890444928155	0.35820000002085
0.85342896	5.3628254	32.38241	41.513107	0.66710716	0.2893257	233.144125373349	3.46994242144052	1.58620383554434	0.900800000052433
1.2112335	27.648485	104.19593	57.06675	0.6765012	0.7832697	238.520074951834	4.24005236080328	1.91193794785469	0.416650000024252
0.8768439	20.673622	103.77088	19.354996	0.51995146	0.42813623	97.3965038389116	1.76066814135374	0.73718152252712	0.226850000013204
1.1810037	14.024283	156.10262	48.529755	0.7687283	0.46686882	90.8981397454844	1.74245032234478	0.73048232851979	0.500425000029129
1.6135932	16.848875	150.08043	56.821068	0.9933566	0.62866944	258.017476279461	4.3631301761187	1.96288119448065	0.20170000001174
0.6481788	32.04601	67.07575	60.72233	0.86817247	0.72052354	362.266168687822	4.85459916227259	2.06362298221847	0.286000000016647
2.178067	3.8952692	56.711258	80.78893	0.7116665	0.7655311	311.404704626406	4.92997202419274	2.07027529843722	0.315700000018376
1.0912609	46.080933	129.70428	21.413567	0.9196757	0.8109589	19.9498332615814	0.741600199699053	0.328141586953824	1.0238750000596
0.8746327	27.960644	158.62453	57.417057	0.8145279	0.6261065	22.5638327059947	0.722580637975257	0.314403419308131	1.19630000006963
0.96411514	22.052242	91.29596	42.129463	0.44098553	0.63248664	245.092354678309	4.10047956227069	1.88098050488369	0.296800000017276
1.3280236	27.116688	128.85594	3.6939273	0.5014888	0.5492843	46.5465975223656	1.12714303697849	0.499064093237447	0.122750000007145
0.7961368	26.911104	39.241653	7.65738	0.8198013	0.45045736	315.909409588255	4.56993776568494	2.01341536248597	0.24430000001422
2.2266905	17.889414	43.75334	3.2238085	0.97973824	0.6056149	230.054076696323	4.66001699159446	2.03178086874347	0.312025000018162
0.48990336	19.118082	93.91091	29.745123	0.53923583	0.35091713	92.2016221198862	1.54830702858115	0.645107570743441	0.435225000025334
1.3725576	21.47792	59.478157	63.870438	0.36269468	0.89665765	310.263058789684	4.93783813921285	2.09008635992031	0.240200000013981
1.5974777	4.097134	95.359	40.56336	0.73667943	0.40128914	88.84602477951	1.85275809207359	0.780343505801076	0.784500000045664
1.1361817	17.76196	165.36081	66.46591	0.5418975	0.6641913	105.339619088469	2.04444671905436	0.874805283971863	0.520850000030317
0.9203	8.251307	38.382957	63.266624	0.6396409	0.4663781	286.10090603672	4.22977664325536	1.85552540214882	0.827500000048167
1.9057792	17.945206	87.67024	40.773594	0.6883169	0.70554715	51.9173854835881	1.49053876275137	0.632540376362709	1.06757500006214
2.0095682	15.465394	147.01227	45.529613	0.25769654	0.8496331	126.710279944117	2.81853279561271	1.2655357412302	0.12730000000741
1.0647918	22.764996	97.16245	33.372936	0.6180645	0.5774432	261.131102761822	4.24366069644305	1.93626897133922	0.18485000001076
2.0253646	30.784817	126.16148	13.252197	0.92805284	0.7624215	11.632550902469	0.566717934612898	0.281052093734091	1.13232500006591
1.213336	21.075815	29.867987	16.346323	0.81514484	0.47894526	86.1539924248122	1.95597069819871	0.837067861103341	1.18792500006915
1.158917	21.998133	116.60764	16.683449	0.71103674	0.46054947	47.3780446466835	1.16672299439081	0.488819598738543	0.562725000032755
0.70060545	34.963238	158.87912	35.95283	0.592534	0.66271603	88.5007121175028	1.70041219649475	0.71815528891108	0.273075000015895
0.28707755	24.096348	15.185837	69.87444	0.49391535	0.66778016	356.088116183745	4.44674891221156	1.91636902829863	0.803575000046774
2.4184577	27.910336	32.073437	3.2382834	0.7914546	0.8192474	37.587641828635	1.50777320771683	0.657929634222022	1.29792500007555
0.98907906	28.189493	109.25461	82.59713	0.8791468	0.7785076	91.6853388635948	1.94443050045649	0.827924012057706	1.0565250000615
1.5814446	0.461704	91.455986	77.79554	0.55040604	0.5901175	276.651078292378	4.48241656920082	1.96136710413319	0.487650000028385
1.8242905	17.900988	120.13037	39.08818	0.7344549	0.6704064	171.741035969577	3.48260679403203	1.65303909315468	0.352550000020521
0.6134939	15.733838	62.51341	28.10013	0.56278545	0.36147755	351.391097260653	4.50257017976109	1.99664266400154	0.111850000006511
2.2366898	4.417587	93.60545	21.55476	0.5932958	0.49638888	32.8377387765188	1.09265506742022	0.466036816423509	0.960825000055927
2.8212063	19.989721	83.03964	6.287406	0.9670335	0.7802686	193.152837421511	4.45210336867722	2.02051182515794	0.145750000008484
0.88160974	14.814183	74.36628	47.9788	0.69413686	0.43274647	33.7548370963617	0.915924847309727	0.388084983301851	1.4465500000842
0.8376527	24.225206	112.80026	81.646416	0.74358004	0.7545803	359.714414838753	4.90553121965118	2.08692977388746	0.147800000008603
1.4622536	14.624387	137.65152	67.59109	0.7403154	0.6537165	190.470329738126	3.5172324563208	1.64715179225299	0.484500000028202
2.807689	1.9066684	164.92084	14.339976	0.4061909	0.5712365	26.3576801489925	0.930827642154119	0.400524052343169	0.265050000015428
1.3612608	11.039245	92.44022	44.576614	0.5951043	0.5076992	98.1046453406163	1.99783698190824	0.848405145230067	0.755075000043951
0.8949083	7.892163	69.831635	43.512608	0.7372882	0.30857307	105.036865430363	1.83310773313914	0.765739913381439	0.894125000052045
0.83717203	27.185753	29.307306	50.282043	0.811503	0.6798668	402.185652369773	5.05635416784726	2.10689655138553	0.208825000012155
2.3905773	10.578405	55.148952	84.17194	0.68556756	0.94176114	287.400554282994	4.91922235482458	2.06777957741112	0.338300000019692
1.3029133	7.6911683	138.33063	47.270447	0.7182825	0.39269575	23.6151136049342	0.745817027207048	0.324551275868773	1.17495000006839
0.54149216	19.343685	80.920975	28.013275	0.22356185	0.46696487	108.450187475077	1.83926166971315	0.774712195190529	0.218900000012742
1.7756265	0.05072526	109.58346	41.02605	0.46109602	0.43570486	13.509021298097	0.569896902153592	0.266307253270936	1.40520000008179
2.5045216	2.3594487	18.717628	38.52117	0.576566	0.64099294	94.5491227651354	2.75044739633988	1.2579098968138	1.38590000008067
1.0810207	26.151247	47.259613	25.903484	0.8546191	0.56497467	202.700934499961	3.73508494273703	1.72628360954503	0.718475000041821
1.4731573	13.940856	67.97815	78.402405	0.76420987	0.72464275	313.891921409178	4.78723357442072	2.03508090909277	0.415425000024181
1.34572	25.02814	162.158	73.86949	0.9656957	0.74283403	80.9900391845615	1.795858052264	0.760086145083967	0.802500000046712
0.59621876	32.92851	83.51516	33.828247	0.49250883	0.6669773	303.368918863114	4.50925560017538	2.01700161284078	0.126525000007365
0.51417595	14.196041	37.65928	54.10278	0.56587833	0.46739528	415.411649817146	4.81077969064308	2.04195862273108	0.350350000020393
1.1717732	16.11112	78.222145	42.217693	0.28553513	0.65115196	239.753224712261	4.22259983895304	1.91409392918889	0.316550000018426
1.2789158	23.650362	88.12808	57.51123	0.7142939	0.712088	50.6284676775095	1.35947649719777	0.575544051947014	1.26685000007374
0.87757087	29.913671	110.57844	28.995392	0.55238676	0.61753297	96.7143539244934	1.87662426260035	0.794147757694875	0.392300000022835
2.1444304	6.772604	152.05743	65.38521	0.628899	0.7031879	92.4847903230412	2.10662288575788	0.902769305567138	0.632675000036827
2.7333093	11.914827	42.595173	42.88669	0.45201322	0.893561	47.4023945478688	1.72920915490944	0.756539186594791	1.3777500000802
1.7184654	32.689434	126.26147	10.755032	0.51933724	0.7667292	23.8419101644783	0.882431918307672	0.383956777709077	0.577775000033631
2.4840891	5.213772	156.4239	21.838972	0.8245123	0.51492065	52.8625414220416	1.41990536877646	0.600657677887602	0.431075000025092
1.0520464	10.011818	84.7971	17.15312	0.5869988	0.27752072	66.0001670944258	1.35377737026972	0.562686183670922	0.566875000032997
1.4291804	7.993391	73.69866	25.413218	0.5738272	0.40049627	173.589195931947	3.10690750088518	1.42472569501796	0.423050000024625
1.2024441	14.558981	110.81896	49.48361	0.5237507	0.5558913	53.2398248068798	1.30565812949524	0.548433143470171	0.963150000056063
2.2001548	15.73837	24.198566	32.990005	0.8881831	0.7050765	243.877465063659	4.67063840240967	1.9909070220767	0.606525000035304
