# Supplementary material for: Neuromodulation Reduces Interindividual Variability of Neuronal Output
Source: eNeuro. 2022 Aug 5;9(4):ENEURO.0166-22.2022. doi: 10.1523/ENEURO.0166-22.2022 (PMC9361792; doi:10.1523/ENEURO.0166-22.2022)
Supplement: Extended Data 1 — Supplementary Model code. Download Extended Data 1, ZIP file. [file enu-eN-NWR-0166-22-s01.zip › paperCode/soma_params.csv]

	Value	hocName	Units
a.gbar	[41.22113026080089]	gbar_a	uS/mm2
a.taum	[2.0]	taum_a	ms
a.tauh	[50.0]	tauh_a	ms
a.e	[-80.0]	e_a	mV
a.minf	[0.0]	minf_a
a.hinf	[0.0]	hinf_a
a.g	[0.0]	g_a	uS/mm2
a.i	[0.0]	i_a	mA/cm2
a.vhalfm	[-10.0]	vhalfm_a	mV
a.vslopem	[-20.0]	vslopem_a	mV
a.vhalfh	[-60.0]	vhalfh_a	mV
a.vslopeh	[75.0]	vslopeh_a	mV
a.m	[0.0]	m_a
a.h	[0.0]	h_a
caint.Pbar	[0.0467]	Pbar_caint	nm/ms
caint.Pbar1	[1.1675]	Pbar1_caint	um3/s
caint.vol1	[6.49]	vol1_caint	um3
caint.tau	[25.0]	tau_caint	ms
ca.Pbar	[0.23625]	Pbar_ca	nm/ms
ca.minf	[0.0]	minf_ca
ca.hinf	[0.0]	hinf_ca
ca.taum	[0.0]	taum_ca	ms
ca.tauh	[0.0]	tauh_ca	ms
ca.vhalfm	[-45.0]	vhalfm_ca	mV
ca.vslopem	[-15.0]	vslopem_ca	mV
ca.frac	[0.0]	frac_ca
ca.ghknow	[0.0]	ghknow_ca	uC/cm2/nm
ca.ica	[0.0]	ica_ca	mA/cm2
ca.alphaTaum	[100.0]	alphaTaum_ca	ms
ca.betaTaum	[2500.0]	betaTaum_ca	ms
ca.vhalftaum	[-40.0]	vhalftaum_ca	mV
ca.vslopetaum	[-20.0]	vslopetaum_ca	mV
ca.alphaTauh	[500.0]	alphaTauh_ca	ms
ca.betaTauh	[2500.0]	betaTauh_ca	ms
ca.vhalftauh	[-70.0]	vhalftauh_ca	mV
ca.vslopetauh	[-5.0]	vslopetauh_ca	mV
ca.hinf_cai	[0.0005]	hinf_cai_ca	mM
ca.m	[0.0]	m_ca
ca.h	[0.0]	h_ca
hliu.gbar	[0.11936620731892149]	gbar_hliu	uS/mm2
hliu.e	[-20.0]	e_hliu	mV
hliu.taum_vhalf	[-60.0]	taum_vhalf_hliu	mV
hliu.taum_vslope	[-4.0]	taum_vslope_hliu	mV
hliu.taum_alpha	[2500.0]	taum_alpha_hliu	ms
hliu.taum_beta	[1500.0]	taum_beta_hliu	ms
hliu.vhalfm	[-70.0]	vhalfm_hliu	mV
hliu.vslopem	[3.0]	vslopem_hliu	mV
hliu.i	[0.0]	i_hliu	mA/cm2
hliu.g	[0.0]	g_hliu	uS/mm2
hliu.minf	[0.0]	minf_hliu
hliu.taum	[0.0]	taum_hliu	ms
hliu.m	[0.0]	m_hliu
kca.gbar	[23.8732414637843]	gbar_kca	uS/mm2
kca.e	[-80.0]	e_kca	mV
kca.minf	[0.0]	minf_kca
kca.taum	[0.0]	taum_kca	ms
kca.hinf	[0.0]	hinf_kca
kca.g	[0.0]	g_kca	uS/mm2
kca.i	[0.0]	i_kca	mA/cm2
kca.caiFactm	[0.00143]	caiFactm_kca	mM
kca.caiFactExpm	[-5.0]	caiFactExpm_kca
kca.caiFacth	[0.01]	caiFacth_kca	mM
kca.caiFactExph	[1.25]	caiFactExph_kca
kca.vslopem	[-8.0]	vslopem_kca	mV
kca.vhalfm	[-5.5]	vhalfm_kca	mV
kca.alphaTaum	[499.0]	alphaTaum_kca	ms
kca.betaTaum	[-494.0]	betaTaum_kca	ms
kca.vhalfTaum	[-51.9]	vhalfTaum_kca	mV
kca.vhalfTaumShift	[2.7]	vhalfTaumShift_kca	mV
kca.caiFactTaum	[0.001]	caiFactTaum_kca	mM
kca.deltaTaum	[-0.1]	deltaTaum_kca	mV
kca.tauh	[25.0]	tauh_kca
kca.m	[0.0]	m_kca
kca.h	[0.0]	h_kca
leak.gbar	[0.6366197723675813]	gbar_leak	uS/mm2
leak.e	[-50.0]	e_leak	mV
leak.g	[0.0]	g_leak	uS/mm2
leak.i	[0.0]	i_leak	mA/cm2
mi.gbar	[0.0]	gbar_mi	uS/mm2
mi.e	[-10.0]	e_mi	mV
mi.taum	[5.0]	taum_mi	ms
mi.minf	[0.0]	minf_mi
mi.g	[0.0]	g_mi	uS/mm2
mi.i	[0.0]	i_mi	mA/cm2
mi.vhalfm	[-48.0]	vhalfm_mi
mi.vslopem	[-5.0]	vslopem_mi
mi.m	[0.0]	m_mi
